# Supplementary material for: Increased mosquito abundance and species richness in Connecticut, United States 2001–2019
Source: Sci Rep. 2020 Nov 6;10:19287. doi: 10.1038/s41598-020-76231-x (PMC7648108; doi:10.1038/s41598-020-76231-x)
Supplement: Supplementary file 3 — Supplementary Data. [file 41598_2020_76231_MOESM3_ESM.xlsx]

## Sheet: Site-level collections
Site	Latitude	Longitude	Year	Collection	Richness	Evenness	Prv.Single.Spp	Effort
BB17	41.4451	-72.9981	2001	246	17	2.321	0.294118	12
BE74	41.3938	-73.4035	2001	522	18	1.98443	0.166667	10
BF38	41.3011	-72.8316	2001	2222	21	1.92703	0.190476	12
BH19	41.9661	-72.9	2001	190	13	1.44858	0.461538	10
BP39	41.2111	-73.1799	2001	1562	19	1.81698	0.263158	11
BP40	41.1551	-73.2106	2001	631	18	1.85493	0.333333	10
CA30	41.9648	-73.3522	2001	6388	17	0.66255	0.176471	12
CH23	41.3888	-72.4934	2001	437	17	1.64503	0.294118	10
CO29	41.8101	-73.2943	2001	1845	14	0.888878	0.0714286	12
CR25	41.5898	-72.6619	2001	1684	19	1.81068	0.105263	11
CS96	41.4758	-72.9223	2001
D41	41.0492	-73.4912	2001	2937	15	0.994712	0.266667	12
D42	41.0841	-73.4881	2001	230	14	2.01518	0.214286	11
DB76	41.3655	-73.4322	2001	1879	18	1.20481	0.277778	10
E44	41.2803	-73.3031	2001	260	16	2.14938	0.25	11
EH43	41.264	-72.8778	2001	8436	24	1.36626	0.25	14
FF31	41.1947	-73.3273	2001	418	14	1.91613	0.0714286	11
FF45	41.1263	-73.2625	2001	353	13	1.87018	0.307692	12
FM18	41.7219	-72.8579	2001	1149	20	1.78172	0.25	12
FR13	41.6057	-72.1347	2001	1732	18	1.89422	0.333333	11
GL77	41.6673	-72.6117	2001	263	12	1.64567	0.25	10
GR46	41.0374	-73.5614	2001	252	16	2.06619	0.3125	10
GR47	41.1064	-73.6521	2001	883	17	1.28051	0.294118	12
GR48	41.0823	-73.5945	2001	1756	17	0.884676	0.411765	11
GU49	41.3011	-72.7288	2001	1800	24	2.10938	0.125	13
H50	41.361	-72.9658	2001	670	20	2.16843	0.3	11
HA78	41.7916	-72.689	2001	1768	18	2.14861	0.166667	12
HD24	41.4544	-72.5762	2001	261	15	2.08707	0.266667	11
K27	41.3368	-72.5725	2001	752	17	1.84179	0.352941	10
LD8	41.4819	-71.9808	2001	923	19	1.91059	0.210526	11
LM28	41.7182	-73.197	2001	1677	20	1.97107	0.25	13
LY21	41.415	-72.2951	2001	349	16	2.17355	0.125	11
M26	41.3596	-72.6516	2001	723	16	2.03045	0.125	12
MC80	41.7661	-72.5012	2001	150	16	2.47058	0.1875	11
ME81	41.5496	-72.7757	2001	596	15	1.94927	0.2	12
MF51	41.24	-73.0684	2001	836	18	1.73388	0.222222	11
MF83	41.2189	-73.0787	2001	793	19	1.66106	0.315789	12
MI82	41.4918	-72.6955	2001	1047	15	1.8028	0.133333	11
MO52	41.3509	-73.24	2001	1834	19	1.72705	0.157895	10
N36	41.3793	-73.3342	2001	750	18	2.12062	0.166667	10
NB55	41.3188	-72.7788	2001	994	22	2.133	0.227273	13
NC32	41.1343	-73.4627	2001	718	19	1.87966	0.368421	10
NC53	41.1873	-73.5144	2001	347	16	2.12184	0.0625	11
NEB84	41.7109	-72.7676	2001	4080	20	1.33771	0.2	12
NG85	41.6759	-72.7232	2001	849	16	1.42078	0.25	11
NH54	41.3244	-72.9384	2001	1407	18	1.81418	0.277778	12
NO57	41.1594	-73.4	2001	354	17	2.14356	0.352941	10
NO58	41.0648	-73.4395	2001	333	16	1.8948	0.1875	12
NS3	41.4099	-71.8442	2001	1465	22	1.96261	0.181818	11
NS5	41.4361	-71.8307	2001	1237	19	1.76151	0.263158	11
NS6	41.4395	-71.798	2001	467	20	2.06912	0.25	12
NS7	41.4858	-71.8789	2001	475	19	2.22687	0.315789	11
NV56	41.3997	-72.866	2001	5720	16	1.69339	0	12
OL22	41.2959	-72.328	2001	397	19	2.13839	0.157895	11
OR59	41.2758	-73.0294	2001	2769	22	1.78177	0.136364	12
P10	41.6931	-71.9277	2001	1354	21	2.36995	0.0952381	12
RE35	41.3097	-73.3218	2001	123	12	2.1518	0.333333	9
RI34	41.2805	-73.4802	2001	247	19	2.30164	0.368421	10
S1	41.3384	-71.8784	2001	746	21	1.59229	0.380952	13
S2	41.3651	-71.851	2001	1647	21	1.83874	0.190476	12
SF15	41.9699	-72.2559	2001	497	16	1.91232	0.25	11
SH60	41.303	-73.1297	2001	2587	22	1.76803	0.272727	12
SM62	41.0478	-73.5061	2001	436	14	1.95164	0.285714	12
SM63	41.0918	-73.5249	2001	1058	21	1.95564	0.238095	14
SM88	41.1062	-73.5407	2001	723	15	1.60534	0.333333	12
SO87	41.5921	-72.8419	2001	785	16	1.91904	0.0625	9
ST64	41.1754	-73.1289	2001	893	14	1.5987	0.357143	13
ST65	41.2472	-73.1397	2001	403	21	2.33814	0.380952	10
SW86	41.8379	-72.582	2001	4469	20	1.91401	0.15	11
T16	41.8248	-72.4112	2001	1099	17	2.0782	0.0588235	12
TR66	41.2954	-73.2056	2001	291	16	2.22989	0.1875	9
V9	41.5947	-71.8689	2001	636	18	1.73683	0.222222	11
WB90	41.5425	-73.0148	2001	342	13	1.30366	0.384615	10
WD12	41.7219	-72.1285	2001	964	19	2.25574	0.105263	10
WE93	41.6935	-72.7004	2001	920	17	1.66384	0.117647	10
WF20	41.3318	-72.1089	2001	1555	21	1.53587	0.285714	12
WG89	41.4407	-72.8214	2001	294	12	1.71688	0.25	10
WH104	41.2869	-72.946	2001	988	18	1.54422	0.333333	14
WK92	41.2912	-72.4518	2001	2639	21	1.19608	0.190476	11
WL14	41.8492	-72.2771	2001	394	16	2.20877	0.125	11
WN71	41.2219	-73.4331	2001	205	21	2.49577	0.428571	9
WN72	41.2394	-73.4739	2001	2348	21	1.48885	0.238095	12
WO73	41.3694	-73.0023	2001	650	20	2.10497	0.1	11
WP69	41.1743	-73.3467	2001	316	16	2.00594	0.3125	11
WP70	41.1156	-73.3366	2001	1896	17	1.41581	0.411765	12
WR91	41.758	-72.7642	2001	2020	17	1.22459	0.294118	11
WT68	41.2376	-73.3984	2001	424	16	1.87387	0.25	11
BB17	41.4451	-72.9981	2002	185	17	2.08586	0.470588	12
BE74	41.3938	-73.4035	2002	183	15	2.04328	0.466667	12
BF38	41.3011	-72.8316	2002	601	19	2.26095	0.315789	12
BH19	41.9661	-72.9	2002	352	13	0.976914	0.461538	10
BP39	41.2111	-73.1799	2002	950	17	1.64578	0.294118	25
BP40	41.1551	-73.2106	2002	1122	15	1.61021	0.133333	24
CA30	41.9648	-73.3522	2002	466	15	1.88502	0.266667	11
CH23	41.3888	-72.4934	2002	1714	19	1.45296	0.473684	12
CO29	41.8101	-73.2943	2002	2798	16	1.26304	0.0625	11
CR25	41.5898	-72.6619	2002	3029	22	1.59544	0.181818	14
CS96	41.4758	-72.9223	2002	123	15	2.00771	0.466667	7
D41	41.0492	-73.4912	2002	4219	15	1.21832	0.333333	13
D42	41.0841	-73.4881	2002	252	15	2.01264	0.133333	24
DB76	41.3655	-73.4322	2002	596	17	1.92981	0.235294	11
E44	41.2803	-73.3031	2002	1241	18	1.23494	0.333333	14
EH43	41.264	-72.8778	2002	9049	26	2.03442	0.0384615	26
FF31	41.1947	-73.3273	2002	502	16	2.04195	0.125	11
FF45	41.1263	-73.2625	2002	191	11	1.61661	0.454545	13
FM18	41.7219	-72.8579	2002	480	18	2.27742	0.111111	12
FR13	41.6057	-72.1347	2002	1898	23	1.62745	0.130435	12
GL77	41.6673	-72.6117	2002	689	14	1.68691	0.142857	12
GR46	41.0374	-73.5614	2002	340	19	2.07311	0.368421	22
GR47	41.1064	-73.6521	2002	269	17	2.05245	0.176471	11
GR48	41.0823	-73.5945	2002	765	18	1.81358	0.166667	12
GU49	41.3011	-72.7288	2002	622	21	1.94966	0.285714	13
H50	41.361	-72.9658	2002	479	19	2.24473	0.157895	13
HA78	41.7916	-72.689	2002	741	20	2.456	0.2	21
HD24	41.4544	-72.5762	2002	304	16	1.7265	0.375	13
K27	41.3368	-72.5725	2002	885	19	1.66754	0.263158	12
LD8	41.4819	-71.9808	2002	533	17	2.23675	0.0588235	13
LM28	41.7182	-73.197	2002	821	19	1.65218	0.157895	11
LY21	41.415	-72.2951	2002	589	22	1.97743	0.318182	12
M26	41.3596	-72.6516	2002	496	18	2.13553	0.333333	12
MC80	41.7661	-72.5012	2002	227	16	1.74774	0.375	18
ME81	41.5496	-72.7757	2002	384	18	1.98896	0.444444	12
MF51	41.24	-73.0684	2002	642	18	1.83763	0.277778	11
MF83	41.2189	-73.0787	2002	850	18	1.44265	0.277778	11
MI82	41.4918	-72.6955	2002	1100	13	1.19132	0.0769231	13
MO52	41.3509	-73.24	2002	2997	20	1.45668	0.1	12
N36	41.3793	-73.3342	2002	1282	18	1.96742	0.222222	12
NB55	41.3188	-72.7788	2002	2071	21	1.3715	0.333333	13
NC32	41.1343	-73.4627	2002	1036	16	1.19603	0.0625	11
NC53	41.1873	-73.5144	2002	155	18	2.29634	0.444444	11
NEB84	41.7109	-72.7676	2002	6021	22	1.63554	0.136364	28
NG85	41.6759	-72.7232	2002	2205	20	1.61853	0.1	24
NH54	41.3244	-72.9384	2002	770	14	1.2085	0.357143	20
NO57	41.1594	-73.4	2002	623	20	1.5368	0.3	12
NO58	41.0648	-73.4395	2002	371	16	1.96173	0.25	18
NS3	41.4099	-71.8442	2002	2080	20	2.06271	0.05	13
NS5	41.4361	-71.8307	2002	916	18	1.86947	0.222222	13
NS6	41.4395	-71.798	2002	760	17	2.09096	0.235294	12
NS7	41.4858	-71.8789	2002	1382	17	1.75919	0.235294	13
NV56	41.3997	-72.866	2002	3644	17	1.46386	0.176471	15
OL22	41.2959	-72.328	2002	500	15	2.10002	0.2	12
OR59	41.2758	-73.0294	2002	1164	20	1.83731	0.3	11
P10	41.6931	-71.9277	2002	670	18	1.98418	0.277778	13
RE35	41.3097	-73.3218	2002	267	14	1.5536	0.357143	10
RI34	41.2805	-73.4802	2002	168	18	2.28181	0.222222	11
S1	41.3384	-71.8784	2002	418	16	2.10145	0.125	13
S2	41.3651	-71.851	2002	1944	24	1.61947	0.166667	13
SF15	41.9699	-72.2559	2002	740	19	1.53274	0.315789	11
SH60	41.303	-73.1297	2002	3598	22	1.25907	0.181818	14
SM62	41.0478	-73.5061	2002	461	17	2.003	0.294118	20
SM63	41.0918	-73.5249	2002	1069	19	2.02828	0.157895	24
SM88	41.1062	-73.5407	2002	599	18	1.99483	0.111111	24
SO87	41.5921	-72.8419	2002	228	21	2.34734	0.380952	11
ST64	41.1754	-73.1289	2002	2420	23	1.66021	0.217391	30
ST65	41.2472	-73.1397	2002	472	18	2.14983	0.166667	12
SW86	41.8379	-72.582	2002	4965	22	1.80353	0.136364	13
T16	41.8248	-72.4112	2002	1164	23	2.13806	0.217391	11
TR66	41.2954	-73.2056	2002	84	14	2.20672	0.428571	10
V9	41.5947	-71.8689	2002	847	17	1.78555	0.294118	13
WB90	41.5425	-73.0148	2002	116	15	1.81232	0.333333	11
WD12	41.7219	-72.1285	2002	961	20	1.88287	0.15	11
WE93	41.6935	-72.7004	2002	1173	18	1.52778	0.166667	18
WF20	41.3318	-72.1089	2002	1973	21	1.51803	0.0952381	13
WG89	41.4407	-72.8214	2002	106	14	2.21681	0.357143	11
WH104	41.2869	-72.946	2002	2423	18	1.48072	0.222222	13
WK92	41.2912	-72.4518	2002	1548	20	1.64925	0.1	13
WL14	41.8492	-72.2771	2002	241	17	1.99814	0.294118	10
WN71	41.2219	-73.4331	2002	490	18	2.19207	0.222222	12
WN72	41.2394	-73.4739	2002	1068	18	2.05211	0.222222	11
WO73	41.3694	-73.0023	2002	428	19	1.51846	0.315789	12
WP69	41.1743	-73.3467	2002	438	16	1.78012	0.25	12
WP70	41.1156	-73.3366	2002	645	15	1.76467	0.333333	12
WR91	41.758	-72.7642	2002	329	16	2.13219	0.25	11
WT68	41.2376	-73.3984	2002	752	18	2.02017	0.277778	11
BB17	41.4451	-72.9981	2003	5683	23	1.30226	0.173913	21
BE74	41.3938	-73.4035	2003	299	16	2.32695	0.3125	11
BF38	41.3011	-72.8316	2003	4463	21	2.12498	0.047619	25
BH19	41.9661	-72.9	2003	1267	18	1.71403	0.222222	12
BP39	41.2111	-73.1799	2003	664	17	2.10101	0.117647	15
BP40	41.1551	-73.2106	2003	1463	19	2.05338	0.263158	21
CA30	41.9648	-73.3522	2003	3608	22	1.95182	0.136364	13
CH23	41.3888	-72.4934	2003	2443	18	1.68028	0.222222	14
CO29	41.8101	-73.2943	2003	7737	22	1.0021	0.0909091	12
CR25	41.5898	-72.6619	2003	5348	22	1.52636	0.181818	12
CS96	41.4758	-72.9223	2003	2099	20	1.45604	0.05	12
D41	41.0492	-73.4912	2003	9887	17	1.66296	0	24
D42	41.0841	-73.4881	2003	397	18	2.11552	0.166667	12
DB76	41.3655	-73.4322	2003	1417	18	2.1827	0.166667	20
E44	41.2803	-73.3031	2003	4644	20	1.26977	0.05	13
EH43	41.264	-72.8778	2003	8656	23	2.03997	0.0869565	13
FF31	41.1947	-73.3273	2003	3008	20	1.78158	0.15	23
FF45	41.1263	-73.2625	2003	854	18	1.69173	0.277778	12
FM18	41.7219	-72.8579	2003	1152	21	2.39571	0.190476	12
FR13	41.6057	-72.1347	2003	2917	23	1.9466	0.130435	12
GL77	41.6673	-72.6117	2003	2175	20	1.84757	0.35	21
GR46	41.0374	-73.5614	2003	603	15	2.09576	0.133333	18
GR47	41.1064	-73.6521	2003	2272	22	2.12752	0.136364	12
GR48	41.0823	-73.5945	2003	770	19	2.00834	0.105263	14
GU49	41.3011	-72.7288	2003	2659	26	2.01116	0.0769231	13
H50	41.361	-72.9658	2003	1148	21	2.21628	0.142857	13
HA78	41.7916	-72.689	2003	1999	19	2.32638	0.157895	14
HD24	41.4544	-72.5762	2003	304	17	2.16281	0.235294	11
K27	41.3368	-72.5725	2003	2019	21	1.85124	0.047619	19
LD8	41.4819	-71.9808	2003	2924	22	1.94831	0.181818	22
LM28	41.7182	-73.197	2003	5944	25	2.19897	0.16	12
LY21	41.415	-72.2951	2003	911	25	2.24247	0.04	17
M26	41.3596	-72.6516	2003	2609	20	1.4063	0.15	13
MC80	41.7661	-72.5012	2003	303	15	2.17646	0.133333	11
ME81	41.5496	-72.7757	2003	1047	20	2.15588	0.2	14
MF51	41.24	-73.0684	2003	5175	20	1.05284	0.15	12
MF83	41.2189	-73.0787	2003	1947	22	2.03016	0.227273	11
MI82	41.4918	-72.6955	2003	425	18	2.24168	0.222222	13
MO52	41.3509	-73.24	2003	7365	23	1.58856	0.130435	22
N36	41.3793	-73.3342	2003	5567	23	1.85252	0.130435	15
NB55	41.3188	-72.7788	2003	1776	21	1.87394	0.0952381	14
NC32	41.1343	-73.4627	2003	2263	21	1.83337	0.238095	22
NC53	41.1873	-73.5144	2003	694	19	1.73386	0.263158	13
NEB84	41.7109	-72.7676	2003	2773	23	1.95805	0.173913	14
NG85	41.6759	-72.7232	2003	982	19	2.31709	0.105263	14
NH54	41.3244	-72.9384	2003	2562	19	1.43297	0.105263	24
NO57	41.1594	-73.4	2003	730	20	1.90504	0.1	18
NO58	41.0648	-73.4395	2003	697	21	2.00394	0.238095	12
NS3	41.4099	-71.8442	2003	4783	23	2.02023	0.130435	20
NS5	41.4361	-71.8307	2003	3748	23	1.64679	0.217391	21
NS6	41.4395	-71.798	2003	2279	21	1.74897	0.0952381	16
NS7	41.4858	-71.8789	2003	2018	24	2.06725	0.0833333	13
NV56	41.3997	-72.866	2003	8425	20	1.54566	0.1	13
OL22	41.2959	-72.328	2003	1938	21	1.59222	0.238095	12
OR59	41.2758	-73.0294	2003	3010	19	1.46433	0.105263	19
P10	41.6931	-71.9277	2003	1251	22	1.9968	0.181818	16
RE35	41.3097	-73.3218	2003	1848	17	1.07837	0.117647	19
RI34	41.2805	-73.4802	2003	1399	19	1.49716	0.0526316	10
S1	41.3384	-71.8784	2003	2258	23	1.8107	0.130435	21
S2	41.3651	-71.851	2003	4375	24	1.96347	0.125	18
SF15	41.9699	-72.2559	2003	1770	22	2.13324	0.181818	14
SH60	41.303	-73.1297	2003	8119	21	1.74573	0.047619	18
SM62	41.0478	-73.5061	2003	1118	17	1.78147	0.235294	15
SM63	41.0918	-73.5249	2003	995	20	2.36551	0.15	16
SM88	41.1062	-73.5407	2003	1098	17	1.66427	0.176471	17
SO87	41.5921	-72.8419	2003	822	21	2.16317	0.142857	20
ST64	41.1754	-73.1289	2003	2741	22	1.99064	0.136364	22
ST65	41.2472	-73.1397	2003	1514	20	2.05576	0.05	15
SW86	41.8379	-72.582	2003	17051	23	1.91647	0.0869565	16
T16	41.8248	-72.4112	2003	2047	22	1.87304	0.136364	13
TR66	41.2954	-73.2056	2003	878	17	1.15997	0.117647	12
V9	41.5947	-71.8689	2003	1680	19	1.8656	0.157895	19
WB90	41.5425	-73.0148	2003	344	15	1.72172	0.2	13
WD12	41.7219	-72.1285	2003	705	21	2.25269	0.0952381	14
WE93	41.6935	-72.7004	2003	3383	21	1.6579	0.190476	12
WF20	41.3318	-72.1089	2003	2463	24	2.42211	0	14
WG89	41.4407	-72.8214	2003	604	17	1.8449	0.176471	15
WH104	41.2869	-72.946	2003	11039	21	1.44908	0.190476	25
WK92	41.2912	-72.4518	2003	3426	22	1.89961	0.0909091	13
WL14	41.8492	-72.2771	2003	686	21	2.18676	0.333333	13
WN71	41.2219	-73.4331	2003	624	20	1.90845	0.15	11
WN72	41.2394	-73.4739	2003	3990	23	1.7535	0.0869565	12
WO73	41.3694	-73.0023	2003	1492	23	2.47415	0.130435	13
WP69	41.1743	-73.3467	2003	954	21	1.80085	0.333333	13
WP70	41.1156	-73.3366	2003	1579	17	1.7207	0.117647	13
WR91	41.758	-72.7642	2003	2117	18	1.74482	0.111111	12
WT68	41.2376	-73.3984	2003	2884	22	1.70878	0.136364	17
BB17	41.4451	-72.9981	2004	533	19	1.58882	0.263158	14
BE74	41.3938	-73.4035	2004	215	14	1.98949	0.357143	11
BF38	41.3011	-72.8316	2004	699	16	2.03426	0.25	14
BH19	41.9661	-72.9	2004	509	17	1.56331	0.411765	11
BP39	41.2111	-73.1799	2004	674	18	1.98326	0.333333	23
BP40	41.1551	-73.2106	2004	3836	18	1.73723	0.111111	27
CA30	41.9648	-73.3522	2004	6704	23	1.53055	0.26087	13
CH23	41.3888	-72.4934	2004	2344	20	1.59909	0.3	21
CO29	41.8101	-73.2943	2004	2517	17	1.05175	0.117647	13
CR25	41.5898	-72.6619	2004	2878	23	1.99288	0.217391	13
CS96	41.4758	-72.9223	2004	823	19	1.5531	0.263158	11
D41	41.0492	-73.4912	2004	11004	17	1.22624	0.117647	15
D42	41.0841	-73.4881	2004	232	16	1.89524	0.25	12
DB76	41.3655	-73.4322	2004	713	15	1.94235	0.333333	12
E44	41.2803	-73.3031	2004	2120	19	1.30586	0.263158	12
EH43	41.264	-72.8778	2004	4423	24	1.89923	0.25	18
FF31	41.1947	-73.3273	2004	1268	22	1.82493	0.272727	13
FF45	41.1263	-73.2625	2004	827	17	1.54072	0.352941	24
FM18	41.7219	-72.8579	2004	377	24	2.13023	0.541667	11
FR13	41.6057	-72.1347	2004	2737	20	1.86273	0.15	13
GL77	41.6673	-72.6117	2004	1006	18	1.36158	0.222222	12
GR46	41.0374	-73.5614	2004	1633	17	1.2298	0.117647	15
GR47	41.1064	-73.6521	2004	605	19	2.22508	0.105263	14
GR48	41.0823	-73.5945	2004	343	18	2.10187	0.277778	13
GU49	41.3011	-72.7288	2004	1522	19	1.54834	0.210526	13
H50	41.361	-72.9658	2004	551	20	2.21305	0.25	12
HA78	41.7916	-72.689	2004	756	20	2.07379	0.2	17
HD24	41.4544	-72.5762	2004	257	16	1.78309	0.5	11
K27	41.3368	-72.5725	2004	666	17	1.91961	0.411765	12
LD8	41.4819	-71.9808	2004	1416	23	1.84108	0.217391	25
LM28	41.7182	-73.197	2004	2306	17	1.27862	0.235294	14
LY21	41.415	-72.2951	2004	629	23	2.34733	0.173913	13
M26	41.3596	-72.6516	2004	1146	20	1.78737	0.35	14
MC80	41.7661	-72.5012	2004	194	12	1.74406	0.0833333	12
ME81	41.5496	-72.7757	2004	301	15	1.73251	0.266667	12
MF51	41.24	-73.0684	2004	2533	19	1.44792	0.157895	12
MF83	41.2189	-73.0787	2004	3090	21	1.49827	0.190476	13
MI82	41.4918	-72.6955	2004	913	18	0.797181	0.388889	12
MO52	41.3509	-73.24	2004	2149	23	1.77165	0.26087	12
N36	41.3793	-73.3342	2004	2279	17	1.53593	0.0588235	12
NB55	41.3188	-72.7788	2004	1224	20	1.86653	0.3	14
NC32	41.1343	-73.4627	2004	2548	20	0.95013	0.3	12
NC53	41.1873	-73.5144	2004	336	15	1.49827	0.2	11
NEB84	41.7109	-72.7676	2004	2775	20	1.39359	0.3	16
NG85	41.6759	-72.7232	2004	525	14	2.02429	0.142857	12
NH54	41.3244	-72.9384	2004	2316	20	1.8677	0.1	46
NO57	41.1594	-73.4	2004	514	15	1.36035	0.133333	13
NO58	41.0648	-73.4395	2004	279	18	1.94721	0.444444	12
NS3	41.4099	-71.8442	2004	2388	21	2.22056	0.190476	25
NS5	41.4361	-71.8307	2004	1974	22	1.70762	0.318182	19
NS6	41.4395	-71.798	2004	476	18	2.16611	0.222222	13
NS7	41.4858	-71.8789	2004	923	23	2.3705	0.173913	14
NV56	41.3997	-72.866	2004	1932	16	1.68729	0.0625	14
OL22	41.2959	-72.328	2004	1440	16	1.62455	0.0625	13
OR59	41.2758	-73.0294	2004	690	15	1.66491	0.266667	11
P10	41.6931	-71.9277	2004	614	19	2.12834	0.263158	11
RE35	41.3097	-73.3218	2004	458	12	0.727514	0.25	11
RI34	41.2805	-73.4802	2004	508	20	1.71275	0.2	12
S1	41.3384	-71.8784	2004	1093	21	2.14353	0.0952381	14
S2	41.3651	-71.851	2004	2755	24	1.99545	0.166667	25
SF15	41.9699	-72.2559	2004	762	21	1.59173	0.333333	12
SH60	41.303	-73.1297	2004	2551	22	1.8667	0.181818	13
SM62	41.0478	-73.5061	2004	1219	19	2.12888	0.105263	14
SM63	41.0918	-73.5249	2004	2577	20	1.84493	0.1	21
SM88	41.1062	-73.5407	2004	1108	17	1.47762	0.235294	17
SO87	41.5921	-72.8419	2004	427	15	1.79147	0.266667	12
ST64	41.1754	-73.1289	2004	1403	19	1.92313	0.210526	14
ST65	41.2472	-73.1397	2004	719	20	2.17369	0.25	13
SW86	41.8379	-72.582	2004	4356	21	1.76253	0.190476	14
T16	41.8248	-72.4112	2004	1222	18	1.11807	0.222222	11
TR66	41.2954	-73.2056	2004	465	19	1.86735	0.315789	12
V9	41.5947	-71.8689	2004	994	18	1.83785	0.222222	22
WB90	41.5425	-73.0148	2004	168	12	1.65932	0.333333	12
WD12	41.7219	-72.1285	2004	862	22	1.6046	0.409091	10
WE93	41.6935	-72.7004	2004	1084	22	1.73777	0.363636	12
WF20	41.3318	-72.1089	2004	2168	25	1.69411	0.2	13
WG89	41.4407	-72.8214	2004	140	16	2.27624	0.3125	11
WH104	41.2869	-72.946	2004	11178	19	1.36745	0.0526316	48
WK92	41.2912	-72.4518	2004	1815	19	1.55436	0.105263	13
WL14	41.8492	-72.2771	2004	693	23	2.07357	0.217391	12
WN71	41.2219	-73.4331	2004	315	19	1.47449	0.473684	12
WN72	41.2394	-73.4739	2004	914	17	1.74026	0.294118	12
WO73	41.3694	-73.0023	2004	1041	21	1.87042	0.285714	11
WP69	41.1743	-73.3467	2004	299	15	1.96776	0.333333	11
WP70	41.1156	-73.3366	2004	799	15	1.65699	0.266667	12
WR91	41.758	-72.7642	2004	359	17	1.60934	0.235294	12
WT68	41.2376	-73.3984	2004	1662	19	1.63248	0.157895	11
BB17	41.4451	-72.9981	2005	808	21	1.96811	0.380952	12
BE74	41.3938	-73.4035	2005	692	15	1.70348	0.2	15
BF38	41.3011	-72.8316	2005	517	18	2.02195	0.222222	13
BH19	41.9661	-72.9	2005	219	18	1.85849	0.5	11
BP39	41.2111	-73.1799	2005	266	15	2.00881	0.266667	15
BP40	41.1551	-73.2106	2005	2070	15	1.36665	0.333333	13
CA30	41.9648	-73.3522	2005	1786	20	1.99473	0.25	13
CH23	41.3888	-72.4934	2005	184	16	2.15354	0.5	9
CO29	41.8101	-73.2943	2005	2806	20	0.75219	0.3	13
CR25	41.5898	-72.6619	2005	765	16	1.62578	0.3125	11
CS96	41.4758	-72.9223	2005	676	20	2.17237	0.2	18
D41	41.0492	-73.4912	2005	7361	15	1.22886	0.333333	14
D42	41.0841	-73.4881	2005	103	13	2.21389	0.230769	12
DB76	41.3655	-73.4322	2005	1209	22	1.35213	0.272727	18
E44	41.2803	-73.3031	2005	1149	20	1.79041	0.25	11
EH43	41.264	-72.8778	2005	4488	22	2.22711	0.181818	14
FF31	41.1947	-73.3273	2005	1082	21	2.06014	0.238095	11
FF45	41.1263	-73.2625	2005	235	13	1.90782	0.461538	12
FM18	41.7219	-72.8579	2005	952	23	2.12169	0.347826	11
FR13	41.6057	-72.1347	2005	3096	20	1.26124	0.2	17
GL77	41.6673	-72.6117	2005	444	18	1.67101	0.166667	11
GR46	41.0374	-73.5614	2005	1379	19	1.53327	0.263158	25
GR47	41.1064	-73.6521	2005	248	18	2.13465	0.277778	11
GR48	41.0823	-73.5945	2005	557	21	1.41151	0.47619	10
GU49	41.3011	-72.7288	2005	2390	22	1.89687	0.136364	13
H50	41.361	-72.9658	2005	695	18	2.29651	0.222222	11
HA78	41.7916	-72.689	2005	760	17	2.35384	0.117647	12
HD24	41.4544	-72.5762	2005	220	12	2.02261	0.25	11
K27	41.3368	-72.5725	2005	394	19	1.92528	0.368421	9
LD8	41.4819	-71.9808	2005	313	21	2.4322	0.380952	10
LM28	41.7182	-73.197	2005	1615	22	1.35472	0.181818	12
LY21	41.415	-72.2951	2005	405	22	2.43455	0.272727	10
M26	41.3596	-72.6516	2005	1012	19	2.21927	0.157895	13
MC80	41.7661	-72.5012	2005	137	13	2.31356	0.230769	11
ME81	41.5496	-72.7757	2005	186	15	2.2141	0.2	19
MF51	41.24	-73.0684	2005	1286	23	1.33886	0.347826	23
MF83	41.2189	-73.0787	2005	1011	20	1.96988	0.25	19
MI82	41.4918	-72.6955	2005	200	15	1.81273	0.4	11
MO52	41.3509	-73.24	2005	1786	22	2.07503	0.181818	11
N36	41.3793	-73.3342	2005	2131	21	1.34954	0.142857	15
NB55	41.3188	-72.7788	2005	2054	17	1.10103	0.0588235	12
NC32	41.1343	-73.4627	2005	540	18	1.69264	0.222222	10
NC53	41.1873	-73.5144	2005	339	21	2.34605	0.285714	10
NEB84	41.7109	-72.7676	2005	2710	20	1.83436	0.1	14
NG85	41.6759	-72.7232	2005	335	21	2.08005	0.238095	12
NH54	41.3244	-72.9384	2005	1705	16	1.36953	0.1875	16
NO57	41.1594	-73.4	2005	282	19	2.3414	0.263158	12
NO58	41.0648	-73.4395	2005	303	15	2.15538	0.2	11
NS3	41.4099	-71.8442	2005	735	19	2.31537	0.157895	12
NS5	41.4361	-71.8307	2005	1095	19	1.73702	0.263158	10
NS6	41.4395	-71.798	2005	415	19	1.56547	0.421053	11
NS7	41.4858	-71.8789	2005	389	20	2.34288	0.2	9
NV56	41.3997	-72.866	2005	3396	19	1.7572	0.315789	13
OL22	41.2959	-72.328	2005	576	16	1.69009	0.4375	10
OR59	41.2758	-73.0294	2005	285	16	2.18892	0.125	10
P10	41.6931	-71.9277	2005	922	24	2.28994	0.166667	17
RE35	41.3097	-73.3218	2005	298	16	1.94148	0.375	10
RI34	41.2805	-73.4802	2005	283	18	2.28795	0.333333	11
S1	41.3384	-71.8784	2005	717	19	1.95718	0.263158	12
S2	41.3651	-71.851	2005	815	23	1.96261	0.347826	11
SF15	41.9699	-72.2559	2005	1715	21	1.55846	0.238095	12
SH60	41.303	-73.1297	2005	958	19	2.26695	0.210526	12
SM62	41.0478	-73.5061	2005	871	19	2.17506	0.210526	17
SM63	41.0918	-73.5249	2005	1091	23	2.3057	0.130435	30
SM88	41.1062	-73.5407	2005	629	18	1.42449	0.222222	26
SO87	41.5921	-72.8419	2005	748	18	1.1097	0.166667	11
ST64	41.1754	-73.1289	2005	678	15	1.98159	0.2	12
ST65	41.2472	-73.1397	2005	248	22	2.36638	0.272727	12
SW86	41.8379	-72.582	2005	2085	20	1.73865	0.15	11
T16	41.8248	-72.4112	2005	387	14	1.15464	0.285714	11
TR66	41.2954	-73.2056	2005	264	19	1.78353	0.105263	12
V9	41.5947	-71.8689	2005	533	22	2.16382	0.409091	11
WB90	41.5425	-73.0148	2005	188	14	1.97756	0.214286	12
WD12	41.7219	-72.1285	2005	817	20	1.69731	0.3	16
WE93	41.6935	-72.7004	2005	577	17	1.675	0.352941	11
WF20	41.3318	-72.1089	2005	1031	18	1.6938	0.166667	10
WG89	41.4407	-72.8214	2005	133	16	2.38011	0.3125	11
WH104	41.2869	-72.946	2005	1714	19	1.70744	0.263158	19
WK92	41.2912	-72.4518	2005	694	20	1.76544	0.25	18
WL14	41.8492	-72.2771	2005	324	20	2.2159	0.55	10
WN71	41.2219	-73.4331	2005	180	15	1.80359	0.133333	15
WN72	41.2394	-73.4739	2005	1954	20	1.33167	0.25	10
WO73	41.3694	-73.0023	2005	965	21	2.08861	0.142857	12
WP69	41.1743	-73.3467	2005	160	17	2.49497	0.294118	10
WP70	41.1156	-73.3366	2005	897	16	1.43734	0.3125	12
WR91	41.758	-72.7642	2005	374	12	1.16917	0.5	11
WT68	41.2376	-73.3984	2005	1008	18	1.9878	0.0555556	15
BB17	41.4451	-72.9981	2006	1613	20	1.54282	0.3	13
BE74	41.3938	-73.4035	2006	572	15	1.98262	0.2	12
BF38	41.3011	-72.8316	2006	658	19	2.03754	0.210526	13
BH19	41.9661	-72.9	2006	173	18	2.13894	0.444444	10
BP39	41.2111	-73.1799	2006	299	14	1.73217	0.428571	13
BP40	41.1551	-73.2106	2006	1614	13	0.803524	0.230769	17
CA30	41.9648	-73.3522	2006	3627	20	1.66875	0.2	12
CH23	41.3888	-72.4934	2006	1879	20	1.69815	0.25	12
CO29	41.8101	-73.2943	2006	3841	20	1.66079	0.1	11
CR25	41.5898	-72.6619	2006	2885	22	1.76204	0.0909091	13
CS96	41.4758	-72.9223	2006	591	18	2.17373	0.0555556	12
D41	41.0492	-73.4912	2006	6535	18	1.60107	0.333333	16
D42	41.0841	-73.4881	2006	1542	15	1.31019	0.2	13
DB76	41.3655	-73.4322	2006	1634	20	2.19654	0.2	17
E44	41.2803	-73.3031	2006	2035	19	1.79663	0.157895	14
EH43	41.264	-72.8778	2006	11416	23	1.94458	0.0869565	17
FF31	41.1947	-73.3273	2006	3155	21	1.66324	0.190476	13
FF45	41.1263	-73.2625	2006	696	15	1.59908	0.333333	12
FM18	41.7219	-72.8579	2006	759	20	2.38436	0.15	13
FR13	41.6057	-72.1347	2006	1616	19	1.6779	0.157895	11
GL77	41.6673	-72.6117	2006	3867	20	1.43533	0.2	15
GR46	41.0374	-73.5614	2006	981	16	1.74046	0.25	19
GR47	41.1064	-73.6521	2006	352	16	2.14373	0.25	11
GR48	41.0823	-73.5945	2006	317	17	1.95184	0.411765	11
GU49	41.3011	-72.7288	2006	812	17	1.83225	0.0588235	12
H50	41.361	-72.9658	2006	388	18	2.43925	0.111111	13
HA78	41.7916	-72.689	2006	751	17	2.36322	0.0588235	16
HD24	41.4544	-72.5762	2006	259	16	2.20114	0.375	14
K27	41.3368	-72.5725	2006	1129	22	1.9408	0.136364	14
LD8	41.4819	-71.9808	2006	2121	21	1.96303	0.0952381	12
LM28	41.7182	-73.197	2006	2432	16	1.94999	0.125	12
LY21	41.415	-72.2951	2006	1154	22	2.61752	0.0909091	12
M26	41.3596	-72.6516	2006	1175	20	1.87594	0.15	12
MC80	41.7661	-72.5012	2006	90	15	2.43314	0.4	10
ME81	41.5496	-72.7757	2006	222	17	2.34747	0.235294	11
MF51	41.24	-73.0684	2006	1278	20	1.72815	0.2	11
MF83	41.2189	-73.0787	2006	1814	21	1.57378	0.142857	15
MI82	41.4918	-72.6955	2006	1061	16	1.63146	0.1875	14
MO52	41.3509	-73.24	2006	6503	23	1.89571	0.217391	12
N36	41.3793	-73.3342	2006	2037	22	1.72917	0.318182	11
NB55	41.3188	-72.7788	2006	1276	18	1.85214	0.111111	14
NC32	41.1343	-73.4627	2006	691	15	1.15043	0.266667	12
NC53	41.1873	-73.5144	2006	171	17	2.399	0.294118	12
NEB84	41.7109	-72.7676	2006	2913	20	1.80996	0.15	12
NG85	41.6759	-72.7232	2006	217	20	2.13175	0.35	15
NH54	41.3244	-72.9384	2006	1683	16	1.66366	0.1875	24
NO57	41.1594	-73.4	2006	386	16	1.88235	0.0625	12
NO58	41.0648	-73.4395	2006	361	17	1.85805	0.294118	15
NS3	41.4099	-71.8442	2006	5192	20	1.53586	0.1	13
NS5	41.4361	-71.8307	2006	2453	21	1.92659	0.047619	13
NS6	41.4395	-71.798	2006	549	19	2.15705	0.210526	14
NS7	41.4858	-71.8789	2006	2085	22	2.12986	0.136364	13
NV56	41.3997	-72.866	2006	4189	16	1.64443	0.25	14
OL22	41.2959	-72.328	2006	1069	18	1.48178	0.333333	12
OR59	41.2758	-73.0294	2006	411	21	2.47174	0.190476	11
P10	41.6931	-71.9277	2006	1390	27	2.15806	0.222222	12
RE35	41.3097	-73.3218	2006	664	18	1.33795	0.166667	12
RI34	41.2805	-73.4802	2006	613	20	1.69897	0.25	12
S1	41.3384	-71.8784	2006	1398	22	2.25164	0.227273	12
S2	41.3651	-71.851	2006	3140	23	1.90783	0.0869565	15
SF15	41.9699	-72.2559	2006	699	20	2.27725	0.35	11
SH60	41.303	-73.1297	2006	3234	20	1.89842	0.1	11
SM62	41.0478	-73.5061	2006	671	16	1.72352	0.3125	14
SM63	41.0918	-73.5249	2006	579	15	2.10903	0.0666667	12
SM88	41.1062	-73.5407	2006	503	15	1.57059	0.4	13
SO87	41.5921	-72.8419	2006	373	19	1.91175	0.315789	15
ST64	41.1754	-73.1289	2006	2692	21	1.8714	0.285714	15
ST65	41.2472	-73.1397	2006	674	19	1.81075	0.157895	13
SW86	41.8379	-72.582	2006	2545	20	2.00471	0.15	13
T16	41.8248	-72.4112	2006	421	16	2.16865	0.125	11
TR66	41.2954	-73.2056	2006	242	17	1.91998	0.117647	12
V9	41.5947	-71.8689	2006	579	22	1.83814	0.272727	12
WB90	41.5425	-73.0148	2006	184	13	1.32305	0.461538	11
WD12	41.7219	-72.1285	2006	272	17	1.91861	0.294118	10
WE93	41.6935	-72.7004	2006	1190	18	1.71063	0.111111	16
WF20	41.3318	-72.1089	2006	3090	24	1.70538	0.166667	13
WG89	41.4407	-72.8214	2006	361	17	1.6786	0.294118	12
WH104	41.2869	-72.946	2006	14368	23	1.44578	0.173913	28
WK92	41.2912	-72.4518	2006	2332	19	1.91884	0.0526316	12
WL14	41.8492	-72.2771	2006	524	18	2.3307	0.222222	11
WN71	41.2219	-73.4331	2006	302	16	1.32376	0.4375	10
WN72	41.2394	-73.4739	2006	3638	21	1.69864	0.142857	12
WO73	41.3694	-73.0023	2006	1045	21	2.15497	0.333333	11
WP69	41.1743	-73.3467	2006	241	13	1.76807	0.153846	11
WP70	41.1156	-73.3366	2006	478	15	1.55772	0.266667	12
WR91	41.758	-72.7642	2006	503	17	2.00974	0.235294	13
WT68	41.2376	-73.3984	2006	2546	23	1.7439	0.173913	12
BB17	41.4451	-72.9981	2007	807	15	1.11608	0.2	12
BE74	41.3938	-73.4035	2007	581	16	1.85397	0.25	25
BF38	41.3011	-72.8316	2007	311	16	1.99958	0.375	13
BH19	41.9661	-72.9	2007	171	15	1.5092	0.4	10
BP39	41.2111	-73.1799	2007	250	14	1.81803	0.357143	13
BP40	41.1551	-73.2106	2007	3143	13	0.975475	0.307692	18
CA30	41.9648	-73.3522	2007	867	21	1.83345	0.285714	10
CH23	41.3888	-72.4934	2007	1469	16	1.63904	0.25	11
CO29	41.8101	-73.2943	2007	2296	17	0.662626	0.235294	12
CR25	41.5898	-72.6619	2007	3729	20	1.3626	0.2	10
CS96	41.4758	-72.9223	2007	304	20	2.00084	0.35	11
D41	41.0492	-73.4912	2007	8264	12	0.935018	0.166667	13
D42	41.0841	-73.4881	2007	825	19	1.1338	0.157895	14
DB76	41.3655	-73.4322	2007	493	16	1.99196	0.3125	18
E44	41.2803	-73.3031	2007	1485	16	1.61431	0.125	11
EH43	41.264	-72.8778	2007	4864	24	1.58671	0.25	13
FF31	41.1947	-73.3273	2007	1121	17	1.33145	0.294118	12
FF45	41.1263	-73.2625	2007	292	11	1.49065	0.363636	10
FM18	41.7219	-72.8579	2007	1004	18	1.4811	0.277778	12
FR13	41.6057	-72.1347	2007	1002	17	1.86854	0.117647	12
GL77	41.6673	-72.6117	2007	842	16	1.39762	0.1875	18
GR46	41.0374	-73.5614	2007	864	19	1.70709	0.368421	25
GR47	41.1064	-73.6521	2007	329	19	1.4407	0.368421	12
GR48	41.0823	-73.5945	2007	626	20	1.92258	0.25	11
GU49	41.3011	-72.7288	2007	1157	21	2.03401	0.047619	12
H50	41.361	-72.9658	2007	319	20	2.01287	0.2	11
HA78	41.7916	-72.689	2007	1036	19	2.24863	0.157895	24
HD24	41.4544	-72.5762	2007	207	14	1.65949	0.357143	10
K27	41.3368	-72.5725	2007	976	18	1.84457	0.222222	10
LD8	41.4819	-71.9808	2007	2216	21	1.81675	0.190476	15
LM28	41.7182	-73.197	2007	2042	20	1.39048	0.3	12
LY21	41.415	-72.2951	2007	429	20	2.39531	0.15	11
M26	41.3596	-72.6516	2007	991	16	1.9684	0.125	11
MC80	41.7661	-72.5012	2007	310	17	2.13604	0.352941	29
ME81	41.5496	-72.7757	2007	170	15	2.04974	0.266667	12
MF51	41.24	-73.0684	2007	1962	17	0.883656	0.235294	11
MF83	41.2189	-73.0787	2007	936	19	1.66099	0.315789	10
MI82	41.4918	-72.6955	2007	771	16	1.3674	0.3125	13
MO52	41.3509	-73.24	2007	2353	20	1.62573	0.15	12
N36	41.3793	-73.3342	2007	1478	19	1.71655	0.315789	12
NB55	41.3188	-72.7788	2007	1610	21	1.66451	0.0952381	13
NC32	41.1343	-73.4627	2007	3299	18	0.729724	0.333333	12
NC53	41.1873	-73.5144	2007	268	17	1.36852	0.294118	10
NEB84	41.7109	-72.7676	2007	1241	22	1.96799	0.227273	14
NG85	41.6759	-72.7232	2007	710	16	1.79787	0.1875	25
NH54	41.3244	-72.9384	2007	5214	19	0.831698	0.210526	23
NO57	41.1594	-73.4	2007	637	23	1.27948	0.391304	12
NO58	41.0648	-73.4395	2007	188	16	2.04012	0.3125	18
NS3	41.4099	-71.8442	2007	1080	22	2.16822	0.181818	15
NS5	41.4361	-71.8307	2007	1473	17	1.96396	0.117647	13
NS6	41.4395	-71.798	2007	289	18	2.19399	0.277778	13
NS7	41.4858	-71.8789	2007	1196	20	1.88675	0.2	13
NV56	41.3997	-72.866	2007	970	20	1.84568	0.4	9
OL22	41.2959	-72.328	2007	157	14	2.09605	0.428571	11
OR59	41.2758	-73.0294	2007	359	15	2.12332	0.0666667	9
P10	41.6931	-71.9277	2007	1438	22	2.25501	0.136364	21
RE35	41.3097	-73.3218	2007	359	15	1.44491	0.2	8
RI34	41.2805	-73.4802	2007	411	19	1.77973	0.263158	10
S1	41.3384	-71.8784	2007	889	21	2.033	0.238095	14
S2	41.3651	-71.851	2007	1632	21	1.82395	0.190476	13
SF15	41.9699	-72.2559	2007	1687	19	1.63119	0.263158	12
SH60	41.303	-73.1297	2007	3586	23	1.10123	0.217391	10
SM62	41.0478	-73.5061	2007	515	17	1.88181	0.294118	28
SM63	41.0918	-73.5249	2007	1695	24	2.1854	0.208333	29
SM88	41.1062	-73.5407	2007	577	17	1.25423	0.176471	23
SO87	41.5921	-72.8419	2007	222	17	2.03522	0.294118	9
ST64	41.1754	-73.1289	2007	1817	17	1.48415	0.294118	19
ST65	41.2472	-73.1397	2007	262	20	2.545	0.2	12
SW86	41.8379	-72.582	2007	2231	22	2.07698	0.136364	11
T16	41.8248	-72.4112	2007	1777	17	1.02254	0.235294	11
TR66	41.2954	-73.2056	2007	492	19	1.19941	0.315789	11
V9	41.5947	-71.8689	2007	1037	18	1.91968	0.333333	11
WB90	41.5425	-73.0148	2007	639	14	0.497407	0.5	11
WD12	41.7219	-72.1285	2007	430	18	1.85913	0.333333	11
WE93	41.6935	-72.7004	2007	1790	17	1.11736	0.117647	11
WF20	41.3318	-72.1089	2007	1162	24	2.18561	0.166667	25
WG89	41.4407	-72.8214	2007	142	16	2.22737	0.375	9
WH104	41.2869	-72.946	2007	4357	20	1.66179	0.25	27
WK92	41.2912	-72.4518	2007	1499	21	1.79909	0.142857	13
WL14	41.8492	-72.2771	2007	716	15	2.02527	0.2	10
WN71	41.2219	-73.4331	2007	118	13	1.80724	0.307692	10
WN72	41.2394	-73.4739	2007	2513	20	0.828536	0.35	10
WO73	41.3694	-73.0023	2007	1015	18	1.98302	0.111111	22
WP69	41.1743	-73.3467	2007	786	18	1.55197	0.333333	16
WP70	41.1156	-73.3366	2007	956	19	1.88079	0.263158	24
WR91	41.758	-72.7642	2007	231	12	0.962813	0.416667	10
WT68	41.2376	-73.3984	2007	877	20	1.64593	0.4	10
BB17	41.4451	-72.9981	2008	1264	19	1.68687	0.210526	12
BE74	41.3938	-73.4035	2008	325	17	2.14446	0.235294	11
BF38	41.3011	-72.8316	2008	229	15	1.90923	0.4	11
BH19	41.9661	-72.9	2008	207	17	2.19462	0.529412	11
BP39	41.2111	-73.1799	2008	780	21	1.83057	0.333333	20
BP40	41.1551	-73.2106	2008	7768	20	0.611386	0.4	30
CA30	41.9648	-73.3522	2008	7402	24	1.48414	0.166667	13
CH23	41.3888	-72.4934	2008	1731	17	2.00302	0.235294	13
CO29	41.8101	-73.2943	2008	4008	20	0.754742	0.2	12
CR25	41.5898	-72.6619	2008	10813	20	1.9748	0.05	13
CS96	41.4758	-72.9223	2008	345	22	2.21989	0.363636	12
D41	41.0492	-73.4912	2008	9580	16	1.27977	0.3125	21
D42	41.0841	-73.4881	2008	731	19	1.69088	0.210526	26
DB76	41.3655	-73.4322	2008	1295	20	2.21405	0.3	13
E44	41.2803	-73.3031	2008	1154	19	1.53617	0.421053	13
EH43	41.264	-72.8778	2008	12751	27	1.87762	0.185185	24
FF31	41.1947	-73.3273	2008	1266	19	1.33603	0.315789	12
FF45	41.1263	-73.2625	2008	1029	15	1.89511	0.0666667	24
FM18	41.7219	-72.8579	2008	849	19	2.24966	0.105263	13
FR13	41.6057	-72.1347	2008	1299	20	2.16118	0.25	13
GL77	41.6673	-72.6117	2008	3720	17	1.629	0.117647	24
GR46	41.0374	-73.5614	2008	1979	20	1.80951	0.1	28
GR47	41.1064	-73.6521	2008	390	19	2.33102	0.105263	19
GR48	41.0823	-73.5945	2008	469	20	2.00532	0.35	20
GU49	41.3011	-72.7288	2008	1325	23	1.83854	0.217391	13
H50	41.361	-72.9658	2008	434	18	2.25574	0	18
HA78	41.7916	-72.689	2008	5078	21	2.11051	0.142857	27
HD24	41.4544	-72.5762	2008	160	12	1.89907	0.0833333	12
K27	41.3368	-72.5725	2008	1771	21	1.87671	0.238095	12
LD8	41.4819	-71.9808	2008	1538	22	2.10015	0.181818	12
LM28	41.7182	-73.197	2008	1808	22	1.74127	0.227273	12
LY21	41.415	-72.2951	2008	759	23	2.17447	0.173913	12
M26	41.3596	-72.6516	2008	1613	16	1.76409	0.1875	11
MC80	41.7661	-72.5012	2008	205	16	2.06166	0.1875	13
ME81	41.5496	-72.7757	2008	352	17	1.9672	0.235294	12
MF51	41.24	-73.0684	2008	1749	17	1.18382	0.0588235	12
MF83	41.2189	-73.0787	2008	1062	21	1.81363	0.0952381	21
MI82	41.4918	-72.6955	2008	1014	21	1.93885	0.142857	15
MO52	41.3509	-73.24	2008	2769	21	1.73461	0.190476	17
N36	41.3793	-73.3342	2008	3746	19	1.73516	0.0526316	13
NB55	41.3188	-72.7788	2008	615	20	2.09042	0.15	13
NC32	41.1343	-73.4627	2008	1499	19	1.01778	0.263158	20
NC53	41.1873	-73.5144	2008	203	15	2.09535	0.2	12
NEB84	41.7109	-72.7676	2008	3102	23	1.92717	0.173913	17
NG85	41.6759	-72.7232	2008	1117	20	1.90349	0.25	13
NH54	41.3244	-72.9384	2008	3676	18	1.35857	0.166667	23
NO57	41.1594	-73.4	2008	486	20	1.96779	0.3	23
NO58	41.0648	-73.4395	2008	559	17	1.88797	0.117647	25
NS3	41.4099	-71.8442	2008	1068	24	2.42188	0.208333	12
NS5	41.4361	-71.8307	2008	1551	24	1.97305	0.25	13
NS6	41.4395	-71.798	2008	514	19	2.35651	0.105263	13
NS7	41.4858	-71.8789	2008	1803	23	2.02846	0.130435	13
NV56	41.3997	-72.866	2008	4536	16	1.19604	0.1875	11
OL22	41.2959	-72.328	2008	782	17	1.70874	0.235294	13
OR59	41.2758	-73.0294	2008	556	20	2.4272	0.25	12
P10	41.6931	-71.9277	2008	1615	23	2.01448	0.130435	13
RE35	41.3097	-73.3218	2008	319	17	1.49872	0.235294	12
RI34	41.2805	-73.4802	2008	519	18	2.07022	0.111111	13
S1	41.3384	-71.8784	2008	4226	23	1.67591	0.217391	28
S2	41.3651	-71.851	2008	5232	25	1.8588	0.08	21
SF15	41.9699	-72.2559	2008	689	18	1.93374	0.333333	13
SH60	41.303	-73.1297	2008	4024	23	1.21234	0.130435	15
SM62	41.0478	-73.5061	2008	1261	17	1.9514	0.117647	26
SM63	41.0918	-73.5249	2008	2634	21	2.00217	0.047619	29
SM88	41.1062	-73.5407	2008	1964	16	1.6228	0.0625	29
SO87	41.5921	-72.8419	2008	294	17	2.14238	0.235294	12
ST64	41.1754	-73.1289	2008	2258	21	1.94804	0.190476	24
ST65	41.2472	-73.1397	2008	476	21	2.42219	0.142857	14
SW86	41.8379	-72.582	2008	8891	21	1.85231	0.0952381	19
T16	41.8248	-72.4112	2008	1473	23	2.24916	0.173913	13
TR66	41.2954	-73.2056	2008	226	16	1.83606	0.1875	10
V9	41.5947	-71.8689	2008	823	20	1.77443	0.4	13
WB90	41.5425	-73.0148	2008	343	14	1.55968	0.285714	12
WD12	41.7219	-72.1285	2008	886	21	1.95128	0.190476	12
WE93	41.6935	-72.7004	2008	2620	19	2.02317	0.105263	23
WF20	41.3318	-72.1089	2008	1755	22	2.16604	0.0909091	13
WG89	41.4407	-72.8214	2008	160	15	2.20641	0.4	13
WH104	41.2869	-72.946	2008	2394	21	1.75285	0.285714	21
WK92	41.2912	-72.4518	2008	971	19	1.89605	0.210526	12
WL14	41.8492	-72.2771	2008	693	22	2.47229	0.227273	13
WN71	41.2219	-73.4331	2008	167	14	1.9493	0.285714	18
WN72	41.2394	-73.4739	2008	2500	19	1.07455	0.210526	11
WO73	41.3694	-73.0023	2008	444	21	2.30504	0.190476	11
WP69	41.1743	-73.3467	2008	1171	18	1.76768	0.277778	21
WP70	41.1156	-73.3366	2008	906	15	1.24993	0.2	12
WR91	41.758	-72.7642	2008	603	15	1.56275	0.133333	13
WT68	41.2376	-73.3984	2008	1211	20	1.72127	0.3	13
BB17	41.4451	-72.9981	2009	716	20	1.73889	0.2	13
BE74	41.3938	-73.4035	2009	443	15	2.07035	0.0666667	11
BF38	41.3011	-72.8316	2009	1873	19	2.00135	0.263158	12
BH19	41.9661	-72.9	2009	346	17	1.98723	0.235294	12
BP39	41.2111	-73.1799	2009	1316	19	1.60083	0.157895	13
BP40	41.1551	-73.2106	2009	6025	17	1.16511	0.294118	12
CA30	41.9648	-73.3522	2009	11411	22	1.74161	0.0909091	10
CH23	41.3888	-72.4934	2009	2671	18	1.41043	0.222222	18
CO29	41.8101	-73.2943	2009	2071	19	1.51049	0.157895	12
CR25	41.5898	-72.6619	2009	9541	24	2.19241	0.0833333	19
CS96	41.4758	-72.9223	2009	896	22	2.43993	0.0454545	17
D41	41.0492	-73.4912	2009	5695	19	0.722738	0.210526	17
D42	41.0841	-73.4881	2009	2182	22	1.25287	0.227273	19
DB76	41.3655	-73.4322	2009	4522	21	1.91602	0.142857	11
E44	41.2803	-73.3031	2009	2880	21	1.53677	0.0952381	11
EH43	41.264	-72.8778	2009	8289	24	2.04532	0.125	19
FF31	41.1947	-73.3273	2009	3623	21	1.61878	0.190476	12
FF45	41.1263	-73.2625	2009	1503	16	1.57401	0.1875	11
FM18	41.7219	-72.8579	2009	1796	22	2.14406	0.136364	17
FR13	41.6057	-72.1347	2009	3806	22	2.08267	0.181818	13
GL77	41.6673	-72.6117	2009	3022	21	1.64138	0.285714	12
GR46	41.0374	-73.5614	2009	1640	21	1.54313	0.238095	21
GR47	41.1064	-73.6521	2009	854	22	2.3546	0.0454545	13
GR48	41.0823	-73.5945	2009	334	18	2.16827	0.277778	10
GU49	41.3011	-72.7288	2009	3085	23	2.03851	0.130435	20
H50	41.361	-72.9658	2009	616	20	2.46922	0.15	12
HA78	41.7916	-72.689	2009	2649	19	2.15073	0.157895	12
HD24	41.4544	-72.5762	2009	468	17	2.04034	0.235294	12
K27	41.3368	-72.5725	2009	3290	23	1.81698	0.0434783	23
LD8	41.4819	-71.9808	2009	4533	23	1.98066	0.173913	16
LM28	41.7182	-73.197	2009	1640	21	1.75688	0.142857	12
LY21	41.415	-72.2951	2009	1962	21	2.27962	0.047619	20
M26	41.3596	-72.6516	2009	5826	21	1.61395	0.142857	25
MC80	41.7661	-72.5012	2009	241	14	2.48149	0	12
ME81	41.5496	-72.7757	2009	1496	18	1.87802	0.166667	11
MF51	41.24	-73.0684	2009	2069	21	1.76118	0.0952381	13
MF83	41.2189	-73.0787	2009	3169	22	1.80175	0.136364	19
MI82	41.4918	-72.6955	2009	3128	20	1.53901	0.15	13
MO52	41.3509	-73.24	2009	7552	24	1.70478	0.166667	22
N36	41.3793	-73.3342	2009	3566	20	1.56636	0.15	18
NB55	41.3188	-72.7788	2009	2944	25	2.0561	0.2	20
NC32	41.1343	-73.4627	2009	4021	17	0.334381	0.352941	13
NC53	41.1873	-73.5144	2009	393	17	1.62191	0.294118	10
NEB84	41.7109	-72.7676	2009	3919	24	1.95209	0.125	12
NG85	41.6759	-72.7232	2009	1326	19	2.15795	0.210526	12
NH54	41.3244	-72.9384	2009	3155	21	1.2173	0.190476	12
NO57	41.1594	-73.4	2009	449	18	2.18649	0.166667	13
NO58	41.0648	-73.4395	2009	609	18	2.00562	0.111111	12
NS3	41.4099	-71.8442	2009	2959	23	2.38447	0.0869565	18
NS5	41.4361	-71.8307	2009	3414	25	2.15778	0.08	22
NS6	41.4395	-71.798	2009	1129	19	1.88695	0.157895	12
NS7	41.4858	-71.8789	2009	3410	24	2.29844	0.0416667	18
NV56	41.3997	-72.866	2009	13141	20	1.42932	0.2	12
OL22	41.2959	-72.328	2009	1029	19	1.47297	0.368421	21
OR59	41.2758	-73.0294	2009	1647	25	2.05297	0.28	12
P10	41.6931	-71.9277	2009	3527	24	2.12865	0.0833333	16
RE35	41.3097	-73.3218	2009	1419	16	1.49413	0.0625	11
RI34	41.2805	-73.4802	2009	2313	25	1.57013	0.16	12
S1	41.3384	-71.8784	2009	1960	22	2.03346	0.272727	18
S2	41.3651	-71.851	2009	3479	24	2.11384	0.0416667	14
SF15	41.9699	-72.2559	2009	1581	24	1.96238	0.0833333	12
SH60	41.303	-73.1297	2009	9275	24	1.144	0.125	20
SM62	41.0478	-73.5061	2009	538	15	1.48501	0.2	12
SM63	41.0918	-73.5249	2009	1845	18	1.71876	0.0555556	13
SM88	41.1062	-73.5407	2009	1474	20	1.76429	0.1	11
SO87	41.5921	-72.8419	2009	643	22	2.23342	0.272727	11
ST64	41.1754	-73.1289	2009	1580	19	1.91663	0.157895	21
ST65	41.2472	-73.1397	2009	1939	25	2.15529	0.2	21
SW86	41.8379	-72.582	2009	16113	23	2.06931	0.173913	18
T16	41.8248	-72.4112	2009	3557	22	1.24494	0.227273	18
TR66	41.2954	-73.2056	2009	456	16	1.37087	0.375	10
V9	41.5947	-71.8689	2009	1688	19	1.91798	0.105263	16
WB90	41.5425	-73.0148	2009	656	15	1.53711	0.133333	12
WD12	41.7219	-72.1285	2009	2040	22	1.77093	0.136364	13
WE93	41.6935	-72.7004	2009	2397	19	2.1604	0.105263	12
WF20	41.3318	-72.1089	2009	2514	22	2.15205	0.136364	15
WG89	41.4407	-72.8214	2009	658	16	2.03444	0.1875	10
WH104	41.2869	-72.946	2009	7357	18	1.84911	0.111111	20
WK92	41.2912	-72.4518	2009	1437	23	2.05613	0.130435	12
WL14	41.8492	-72.2771	2009	2144	22	2.34396	0.0909091	19
WN71	41.2219	-73.4331	2009	710	18	1.41568	0.222222	11
WN72	41.2394	-73.4739	2009	3029	24	1.69935	0.291667	12
WO73	41.3694	-73.0023	2009	651	22	1.97174	0.136364	12
WP69	41.1743	-73.3467	2009	412	19	2.00479	0.157895	11
WP70	41.1156	-73.3366	2009	2185	18	1.51713	0.166667	13
WR91	41.758	-72.7642	2009	1889	18	1.63482	0.222222	12
WT68	41.2376	-73.3984	2009	2597	23	1.72584	0.217391	12
BB17	41.4451	-72.9981	2010	729	18	1.81781	0.222222	13
BE74	41.3938	-73.4035	2010	394	12	1.97123	0.0833333	18
BF38	41.3011	-72.8316	2010	653	17	1.69822	0.294118	12
BH19	41.9661	-72.9	2010	248	16	1.22246	0.5625	12
BP39	41.2111	-73.1799	2010	334	16	1.77441	0.25	25
BP40	41.1551	-73.2106	2010	3532	12	0.822122	0.166667	26
CA30	41.9648	-73.3522	2010	1454	20	1.54076	0.25	11
CH23	41.3888	-72.4934	2010	989	17	1.76524	0.352941	13
CO29	41.8101	-73.2943	2010	1861	18	1.25168	0.222222	13
CR25	41.5898	-72.6619	2010	794	18	1.06346	0.277778	13
CS96	41.4758	-72.9223	2010	386	19	2.23213	0.157895	13
D41	41.0492	-73.4912	2010	4118	13	0.746406	0.384615	12
D42	41.0841	-73.4881	2010	417	18	1.66063	0.222222	19
DB76	41.3655	-73.4322	2010	2154	15	0.86774	0.2	12
E44	41.2803	-73.3031	2010	920	16	1.37393	0.375	11
EH43	41.264	-72.8778	2010	2086	21	1.71054	0.285714	14
FF31	41.1947	-73.3273	2010	849	20	1.44347	0.25	13
FF45	41.1263	-73.2625	2010	382	16	1.99283	0.375	22
FM18	41.7219	-72.8579	2010	410	18	1.90855	0.277778	11
FR13	41.6057	-72.1347	2010	1450	19	1.37041	0.263158	10
GL77	41.6673	-72.6117	2010	202	13	1.75477	0.307692	13
GR46	41.0374	-73.5614	2010	1024	16	2.05296	0.125	24
GR47	41.1064	-73.6521	2010	287	19	2.41627	0.210526	11
GR48	41.0823	-73.5945	2010	274	19	2.15817	0.263158	11
GU49	41.3011	-72.7288	2010	996	17	1.75316	0.235294	12
H50	41.361	-72.9658	2010	291	18	2.15542	0.111111	11
HA78	41.7916	-72.689	2010	925	19	2.03952	0.210526	19
HD24	41.4544	-72.5762	2010	168	8	1.46856	0.25	12
K27	41.3368	-72.5725	2010	1578	21	1.7144	0.238095	16
LD8	41.4819	-71.9808	2010	802	20	2.07518	0.2	13
LM28	41.7182	-73.197	2010	1154	17	1.61388	0.235294	12
LY21	41.415	-72.2951	2010	486	20	2.24983	0.1	12
M26	41.3596	-72.6516	2010	2788	17	1.36479	0.235294	12
MC80	41.7661	-72.5012	2010	233	14	1.99615	0.214286	22
ME81	41.5496	-72.7757	2010	619	17	1.98559	0.117647	23
MF51	41.24	-73.0684	2010	835	19	1.57744	0.210526	11
MF83	41.2189	-73.0787	2010	951	19	1.72302	0.105263	22
MI82	41.4918	-72.6955	2010	273	14	1.77794	0.285714	11
MO52	41.3509	-73.24	2010	2111	21	1.88588	0.190476	12
N36	41.3793	-73.3342	2010	3449	20	1.79656	0.25	16
NB55	41.3188	-72.7788	2010	1023	18	1.75637	0.277778	12
NC32	41.1343	-73.4627	2010	1764	18	0.719397	0.277778	12
NC53	41.1873	-73.5144	2010	204	21	2.2515	0.428571	11
NEB84	41.7109	-72.7676	2010	1353	19	1.2568	0.210526	20
NG85	41.6759	-72.7232	2010	487	16	1.89651	0.0625	13
NH54	41.3244	-72.9384	2010	2109	18	1.87301	0.166667	22
NO57	41.1594	-73.4	2010	332	21	2.36529	0.142857	25
NO58	41.0648	-73.4395	2010	864	18	1.51124	0.333333	22
NS3	41.4099	-71.8442	2010	726	20	2.23008	0.15	14
NS5	41.4361	-71.8307	2010	1248	20	1.71073	0.1	24
NS6	41.4395	-71.798	2010	195	13	1.81238	0.230769	11
NS7	41.4858	-71.8789	2010	746	20	2.0416	0.25	12
NV56	41.3997	-72.866	2010	658	17	1.82317	0.235294	11
OL22	41.2959	-72.328	2010	335	10	1.73204	0.3	12
OR59	41.2758	-73.0294	2010	1402	22	1.684	0.272727	22
P10	41.6931	-71.9277	2010	804	20	2.02063	0.1	10
RE35	41.3097	-73.3218	2010	228	12	1.15407	0.333333	8
RI34	41.2805	-73.4802	2010	185	18	2.26653	0.444444	9
S1	41.3384	-71.8784	2010	943	16	1.77798	0.125	15
S2	41.3651	-71.851	2010	1242	19	1.66052	0.105263	12
SF15	41.9699	-72.2559	2010	481	15	1.79719	0.2	11
SH60	41.303	-73.1297	2010	937	18	1.61576	0.111111	11
SM62	41.0478	-73.5061	2010	813	17	2.0515	0.235294	34
SM63	41.0918	-73.5249	2010	1441	22	2.32552	0.181818	36
SM88	41.1062	-73.5407	2010	716	20	1.90493	0.2	32
SO87	41.5921	-72.8419	2010	305	17	1.38322	0.294118	10
ST64	41.1754	-73.1289	2010	688	15	1.58995	0.2	24
ST65	41.2472	-73.1397	2010	315	19	1.93833	0.0526316	12
SW86	41.8379	-72.582	2010	1444	18	1.63587	0.166667	14
T16	41.8248	-72.4112	2010	384	17	1.45778	0.352941	12
TR66	41.2954	-73.2056	2010	272	19	2.07373	0.421053	15
V9	41.5947	-71.8689	2010	568	16	1.69435	0.1875	11
WB90	41.5425	-73.0148	2010	120	13	2.01186	0.384615	13
WD12	41.7219	-72.1285	2010	434	14	1.28413	0.285714	10
WE93	41.6935	-72.7004	2010	544	15	1.04537	0.266667	22
WF20	41.3318	-72.1089	2010	3306	23	1.80816	0.130435	14
WG89	41.4407	-72.8214	2010	134	13	2.06691	0.307692	15
WH104	41.2869	-72.946	2010	3808	18	1.75254	0.166667	31
WK92	41.2912	-72.4518	2010	796	20	1.84482	0.2	17
WL14	41.8492	-72.2771	2010	258	16	2.1696	0.25	11
WN71	41.2219	-73.4331	2010	564	13	0.852804	0.0769231	11
WN72	41.2394	-73.4739	2010	1622	16	1.3445	0.3125	12
WO73	41.3694	-73.0023	2010	378	16	1.96661	0.125	11
WP69	41.1743	-73.3467	2010	297	14	1.94985	0.142857	15
WP70	41.1156	-73.3366	2010	360	13	1.66807	0.461538	21
WR91	41.758	-72.7642	2010	352	14	0.927133	0.214286	13
WT68	41.2376	-73.3984	2010	811	20	1.58386	0.35	12
BB17	41.4451	-72.9981	2011	3235	23	1.79896	0.130435	13
BE74	41.3938	-73.4035	2011	780	14	1.94381	0	13
BF38	41.3011	-72.8316	2011	2058	20	2.23783	0.15	19
BH19	41.9661	-72.9	2011	622	19	2.03145	0.263158	12
BP39	41.2111	-73.1799	2011	1076	22	2.01542	0.227273	27
BP40	41.1551	-73.2106	2011	16334	17	1.24408	0.294118	23
CA30	41.9648	-73.3522	2011	7021	24	1.94179	0.208333	13
CH23	41.3888	-72.4934	2011	4622	22	1.75782	0.0909091	13
CO29	41.8101	-73.2943	2011	3617	16	1.69543	0	13
CR25	41.5898	-72.6619	2011	3554	25	2.39773	0.2	18
CS96	41.4758	-72.9223	2011	1809	23	1.78635	0.130435	12
D41	41.0492	-73.4912	2011	13409	18	1.13666	0.277778	20
D42	41.0841	-73.4881	2011	995	19	1.45206	0.105263	17
DB76	41.3655	-73.4322	2011	4972	18	1.08255	0.0555556	17
E44	41.2803	-73.3031	2011	2411	19	1.70163	0	20
EH43	41.264	-72.8778	2011	11121	29	2.18064	0.172414	17
FF31	41.1947	-73.3273	2011	2942	22	1.52957	0.0909091	13
FF45	41.1263	-73.2625	2011	2272	17	1.64842	0.117647	19
FM18	41.7219	-72.8579	2011	1375	21	2.31652	0.238095	11
FR13	41.6057	-72.1347	2011	3778	21	1.77893	0.142857	13
GL77	41.6673	-72.6117	2011	891	16	1.79691	0.125	11
GR46	41.0374	-73.5614	2011	2118	22	1.90693	0.0909091	24
GR47	41.1064	-73.6521	2011	1342	26	2.51898	0.192308	18
GR48	41.0823	-73.5945	2011	1482	24	1.58042	0.291667	13
GU49	41.3011	-72.7288	2011	3781	24	1.81527	0.166667	14
H50	41.361	-72.9658	2011	1396	21	2.38056	0	21
HA78	41.7916	-72.689	2011	4798	20	2.11709	0.15	16
HD24	41.4544	-72.5762	2011	391	17	1.7466	0.176471	11
K27	41.3368	-72.5725	2011	4638	23	1.89123	0.130435	14
LD8	41.4819	-71.9808	2011	5872	24	2.35362	0.125	16
LM28	41.7182	-73.197	2011	6392	26	2.28336	0.153846	18
LY21	41.415	-72.2951	2011	2001	24	2.47731	0.166667	13
M26	41.3596	-72.6516	2011	4490	23	1.65204	0.26087	15
MC80	41.7661	-72.5012	2011	231	18	2.39897	0.166667	13
ME81	41.5496	-72.7757	2011	1787	19	1.74851	0.0526316	13
MF51	41.24	-73.0684	2011	6214	24	1.58618	0.125	17
MF83	41.2189	-73.0787	2011	4807	21	1.9131	0.047619	16
MI82	41.4918	-72.6955	2011	988	19	2.02977	0.263158	15
MO52	41.3509	-73.24	2011	6702	24	1.89192	0.125	14
N36	41.3793	-73.3342	2011	2962	22	1.88416	0.181818	14
NB55	41.3188	-72.7788	2011	3085	23	1.73978	0.0869565	15
NC32	41.1343	-73.4627	2011	2821	22	1.06243	0.0909091	20
NC53	41.1873	-73.5144	2011	1544	21	1.77401	0.190476	15
NEB84	41.7109	-72.7676	2011	5614	22	2.20872	0.0909091	19
NG85	41.6759	-72.7232	2011	3016	19	1.90724	0.210526	12
NH54	41.3244	-72.9384	2011	2995	23	1.84371	0.217391	18
NO57	41.1594	-73.4	2011	606	26	2.3006	0.307692	13
NO58	41.0648	-73.4395	2011	1589	20	1.37539	0.25	19
NS3	41.4099	-71.8442	2011	2710	23	2.32072	0.217391	13
NS5	41.4361	-71.8307	2011	3764	25	1.94752	0.2	14
NS6	41.4395	-71.798	2011	794	20	2.19465	0.25	13
NS7	41.4858	-71.8789	2011	2568	23	2.43741	0.130435	14
NV56	41.3997	-72.866	2011	6586	20	1.57163	0.05	17
OL22	41.2959	-72.328	2011	1962	19	1.18812	0.368421	14
OR59	41.2758	-73.0294	2011	2615	24	2.11027	0.0833333	21
P10	41.6931	-71.9277	2011	3422	25	1.9387	0.08	14
RE35	41.3097	-73.3218	2011	1108	18	1.67279	0.166667	12
RI34	41.2805	-73.4802	2011	2543	25	1.68049	0.16	13
S1	41.3384	-71.8784	2011	3690	21	1.73512	0.285714	15
S2	41.3651	-71.851	2011	5760	25	1.97543	0.16	15
SF15	41.9699	-72.2559	2011	932	22	2.20556	0.227273	13
SH60	41.303	-73.1297	2011	7757	24	1.74555	0.166667	14
SM62	41.0478	-73.5061	2011	2208	23	1.70938	0.26087	24
SM63	41.0918	-73.5249	2011	1844	21	2.12741	0.190476	24
SM88	41.1062	-73.5407	2011	2191	21	1.73717	0.190476	23
SO87	41.5921	-72.8419	2011	988	21	2.1967	0.285714	12
ST64	41.1754	-73.1289	2011	7529	22	1.43762	0.181818	20
ST65	41.2472	-73.1397	2011	1187	21	2.23963	0.0952381	22
SW86	41.8379	-72.582	2011	11878	24	1.8776	0.208333	19
T16	41.8248	-72.4112	2011	776	20	2.2855	0.2	16
TR66	41.2954	-73.2056	2011	1317	18	1.51923	0.111111	19
V9	41.5947	-71.8689	2011	2807	21	1.75165	0.190476	14
WB90	41.5425	-73.0148	2011	1046	15	1.48414	0.2	13
WD12	41.7219	-72.1285	2011	2433	21	1.75416	0.142857	13
WE93	41.6935	-72.7004	2011	1078	16	1.85585	0.125	14
WF20	41.3318	-72.1089	2011	6509	26	2.17252	0.192308	13
WG89	41.4407	-72.8214	2011	680	17	2.01187	0.117647	11
WH104	41.2869	-72.946	2011	11781	23	1.56197	0.26087	18
WK92	41.2912	-72.4518	2011	2309	21	1.8877	0.142857	16
WL14	41.8492	-72.2771	2011	1742	22	2.33874	0.0454545	12
WN71	41.2219	-73.4331	2011	2517	20	1.67291	0.15	14
WN72	41.2394	-73.4739	2011	3258	21	1.82836	0.142857	12
WO73	41.3694	-73.0023	2011	2061	22	2.56796	0.0454545	20
WP69	41.1743	-73.3467	2011	1295	18	2.27343	0.111111	20
WP70	41.1156	-73.3366	2011	1075	15	1.19821	0.133333	21
WR91	41.758	-72.7642	2011	1315	18	1.55398	0.166667	13
WT68	41.2376	-73.3984	2011	4395	22	1.20984	0.0454545	12
BB17	41.4451	-72.9981	2012	1817	15	1.41345	0.266667	12
BE74	41.3938	-73.4035	2012	848	15	1.2869	0.2	18
BF38	41.3011	-72.8316	2012	541	17	1.81255	0.235294	11
BH19	41.9661	-72.9	2012	730	12	0.419579	0.5	12
BP39	41.2111	-73.1799	2012	289	18	2.06497	0.333333	22
BP40	41.1551	-73.2106	2012	7729	15	1.29097	0.2	21
CA30	41.9648	-73.3522	2012	1396	18	1.38215	0.444444	13
CH23	41.3888	-72.4934	2012	3138	21	1.58413	0.190476	25
CO29	41.8101	-73.2943	2012	2819	17	0.924906	0.235294	13
CR25	41.5898	-72.6619	2012	776	21	2.27862	0.238095	11
CS96	41.4758	-72.9223	2012	666	19	1.55755	0.157895	16
D41	41.0492	-73.4912	2012	5533	19	1.32577	0.421053	20
D42	41.0841	-73.4881	2012	643	22	1.82392	0.318182	18
DB76	41.3655	-73.4322	2012	2354	17	1.64397	0.176471	24
E44	41.2803	-73.3031	2012	1238	16	1.21576	0.25	12
EH43	41.264	-72.8778	2012	7114	25	1.96595	0.12	26
FF31	41.1947	-73.3273	2012	1478	23	1.531	0.217391	11
FF45	41.1263	-73.2625	2012	810	16	1.32328	0.375	17
FM18	41.7219	-72.8579	2012	390	15	2.13791	0.133333	15
FR13	41.6057	-72.1347	2012	2534	18	1.30024	0.222222	12
GL77	41.6673	-72.6117	2012	404	16	1.33948	0.4375	22
GR46	41.0374	-73.5614	2012	1886	23	1.86689	0.173913	27
GR47	41.1064	-73.6521	2012	506	20	1.88829	0.3	11
GR48	41.0823	-73.5945	2012	285	24	2.48347	0.375	15
GU49	41.3011	-72.7288	2012	1122	23	1.62852	0.347826	12
H50	41.361	-72.9658	2012	761	20	2.1001	0.2	16
HA78	41.7916	-72.689	2012	596	17	2.34932	0	17
HD24	41.4544	-72.5762	2012	402	12	1.68325	0.333333	11
K27	41.3368	-72.5725	2012	1844	21	1.78222	0.238095	20
LD8	41.4819	-71.9808	2012	1268	23	2.29797	0.26087	12
LM28	41.7182	-73.197	2012	937	17	0.98349	0.294118	13
LY21	41.415	-72.2951	2012	883	22	2.2141	0.136364	12
M26	41.3596	-72.6516	2012	1286	18	1.45393	0.333333	11
MC80	41.7661	-72.5012	2012	141	15	2.34186	0.2	12
ME81	41.5496	-72.7757	2012	1081	13	0.636336	0.153846	15
MF51	41.24	-73.0684	2012	1254	18	1.52325	0.222222	11
MF83	41.2189	-73.0787	2012	3403	22	1.50064	0.227273	22
MI82	41.4918	-72.6955	2012	773	15	1.65968	0.2	11
MO52	41.3509	-73.24	2012	2221	20	2.01332	0.2	17
N36	41.3793	-73.3342	2012	4075	19	1.6495	0.263158	18
NB55	41.3188	-72.7788	2012	978	21	1.89878	0.0952381	21
NC32	41.1343	-73.4627	2012	1242	21	1.43019	0.190476	19
NC53	41.1873	-73.5144	2012	444	19	1.21169	0.421053	10
NEB84	41.7109	-72.7676	2012	1421	19	1.80908	0.157895	15
NG85	41.6759	-72.7232	2012	500	16	1.99641	0.125	19
NH54	41.3244	-72.9384	2012	2057	20	1.56113	0.15	28
NO57	41.1594	-73.4	2012	399	20	1.83072	0.1	15
NO58	41.0648	-73.4395	2012	1497	22	1.60723	0.272727	23
NS3	41.4099	-71.8442	2012	2091	22	2.29723	0.136364	18
NS5	41.4361	-71.8307	2012	1522	21	1.98781	0.047619	13
NS6	41.4395	-71.798	2012	293	22	2.47638	0.409091	12
NS7	41.4858	-71.8789	2012	1446	23	2.12886	0.173913	13
NV56	41.3997	-72.866	2012	4502	19	1.64703	0.157895	23
OL22	41.2959	-72.328	2012	742	16	1.29647	0.1875	18
OR59	41.2758	-73.0294	2012	2985	18	1.49741	0.166667	18
P10	41.6931	-71.9277	2012	2916	18	1.50324	0.0555556	11
RE35	41.3097	-73.3218	2012	535	10	1.36143	0	12
RI34	41.2805	-73.4802	2012	1044	16	1.37279	0.5	10
S1	41.3384	-71.8784	2012	1903	22	1.75607	0.272727	13
S2	41.3651	-71.851	2012	2056	22	1.94586	0.136364	13
SF15	41.9699	-72.2559	2012	805	15	1.53771	0.2	12
SH60	41.303	-73.1297	2012	4832	22	1.5051	0.0909091	23
SM62	41.0478	-73.5061	2012	4828	20	1.2027	0.2	28
SM63	41.0918	-73.5249	2012	683	18	1.92169	0.277778	26
SM88	41.1062	-73.5407	2012	1962	17	1.46791	0.176471	24
SO87	41.5921	-72.8419	2012	534	17	1.60954	0.176471	15
ST64	41.1754	-73.1289	2012	6946	18	1.12782	0.0555556	27
ST65	41.2472	-73.1397	2012	671	19	1.63789	0.0526316	19
SW86	41.8379	-72.582	2012	3266	19	1.86419	0.210526	17
T16	41.8248	-72.4112	2012	1811	20	1.11214	0.3	11
TR66	41.2954	-73.2056	2012	346	16	1.96155	0.0625	11
V9	41.5947	-71.8689	2012	1219	18	1.57791	0.277778	16
WB90	41.5425	-73.0148	2012	153	14	1.94543	0.428571	17
WD12	41.7219	-72.1285	2012	1101	16	0.911518	0.1875	10
WE93	41.6935	-72.7004	2012	827	16	2.00723	0.125	22
WF20	41.3318	-72.1089	2012	3941	24	1.59565	0.166667	12
WG89	41.4407	-72.8214	2012	173	14	2.08608	0.428571	15
WH104	41.2869	-72.946	2012	11723	24	1.19953	0.208333	28
WK92	41.2912	-72.4518	2012	1614	21	1.80682	0.142857	20
WL14	41.8492	-72.2771	2012	586	21	1.86895	0.285714	12
WN71	41.2219	-73.4331	2012	328	17	1.72529	0.235294	17
WN72	41.2394	-73.4739	2012	1482	20	1.25833	0.2	11
WO73	41.3694	-73.0023	2012	442	18	2.28337	0.277778	11
WP69	41.1743	-73.3467	2012	837	18	2.3007	0.111111	21
WP70	41.1156	-73.3366	2012	1477	15	1.19633	0.2	12
WR91	41.758	-72.7642	2012	280	14	1.86943	0.214286	13
WT68	41.2376	-73.3984	2012	1303	16	1.13053	0.25	13
BB17	41.4451	-72.9981	2013	2326	21	2.07711	0.190476	12
BE74	41.3938	-73.4035	2013	593	18	1.51566	0.388889	13
BF38	41.3011	-72.8316	2013	690	22	2.13635	0.227273	20
BH19	41.9661	-72.9	2013	515	17	1.88361	0.294118	10
BP39	41.2111	-73.1799	2013	800	19	1.93949	0.0526316	21
BP40	41.1551	-73.2106	2013	4783	11	1.33427	0.0909091	25
CA30	41.9648	-73.3522	2013	7433	21	1.73383	0.190476	10
CH23	41.3888	-72.4934	2013	673	18	1.73486	0.222222	10
CO29	41.8101	-73.2943	2013	2343	19	1.9552	0.105263	10
CR25	41.5898	-72.6619	2013	2953	22	1.93044	0.272727	12
CS96	41.4758	-72.9223	2013	1398	20	1.92536	0.2	11
D41	41.0492	-73.4912	2013	2402	12	1.52522	0.166667	19
D42	41.0841	-73.4881	2013	629	20	1.54761	0.35	11
DB76	41.3655	-73.4322	2013	2867	17	1.60913	0.235294	12
E44	41.2803	-73.3031	2013	1860	19	1.3647	0.157895	11
EH43	41.264	-72.8778	2013	4375	27	1.85734	0.148148	26
FF31	41.1947	-73.3273	2013	1109	20	2.11997	0.2	11
FF45	41.1263	-73.2625	2013	1936	19	1.62856	0.157895	26
FM18	41.7219	-72.8579	2013	1168	19	2.25995	0.315789	11
FR13	41.6057	-72.1347	2013	4023	22	1.92852	0.0909091	13
GL77	41.6673	-72.6117	2013	3069	19	1.65926	0.157895	21
GR46	41.0374	-73.5614	2013	877	24	1.97246	0.333333	13
GR47	41.1064	-73.6521	2013	618	21	2.53158	0.0952381	12
GR48	41.0823	-73.5945	2013	1178	22	2.04617	0.181818	21
GU49	41.3011	-72.7288	2013	1216	18	1.87447	0.111111	11
H50	41.361	-72.9658	2013	633	21	2.10466	0.190476	12
HA78	41.7916	-72.689	2013	2181	20	2.07985	0.25	12
HD24	41.4544	-72.5762	2013	1923	19	1.92531	0.157895	16
K27	41.3368	-72.5725	2013	745	16	1.73018	0.25	9
LD8	41.4819	-71.9808	2013	2094	20	2.09329	0.05	11
LM28	41.7182	-73.197	2013	1871	20	2.44215	0.1	9
LY21	41.415	-72.2951	2013	822	20	2.13271	0.15	11
M26	41.3596	-72.6516	2013	2485	20	2.11977	0.15	15
MC80	41.7661	-72.5012	2013	169	17	2.3517	0.235294	19
ME81	41.5496	-72.7757	2013	673	18	1.64842	0.166667	11
MF51	41.24	-73.0684	2013	1215	18	1.61152	0.111111	12
MF83	41.2189	-73.0787	2013	1845	21	1.39557	0.238095	12
MI82	41.4918	-72.6955	2013	1096	18	2.01868	0.111111	10
MO52	41.3509	-73.24	2013	3161	21	2.12098	0.190476	12
N36	41.3793	-73.3342	2013	2213	21	2.17147	0.142857	12
NB55	41.3188	-72.7788	2013	1219	18	1.76854	0.111111	15
NC32	41.1343	-73.4627	2013	1220	18	1.59292	0.111111	12
NC53	41.1873	-73.5144	2013	637	17	1.86022	0.117647	12
NEB84	41.7109	-72.7676	2013	2447	19	2.08539	0.157895	12
NG85	41.6759	-72.7232	2013	940	16	1.9396	0.1875	10
NH54	41.3244	-72.9384	2013	1425	19	1.96316	0.263158	22
NO57	41.1594	-73.4	2013	549	18	1.93071	0.222222	12
NO58	41.0648	-73.4395	2013	943	21	2.23861	0.142857	29
NS3	41.4099	-71.8442	2013	1778	23	2.01532	0.26087	13
NS5	41.4361	-71.8307	2013	1971	22	2.13121	0.136364	17
NS6	41.4395	-71.798	2013	485	17	2.272	0.176471	20
NS7	41.4858	-71.8789	2013	2168	20	2.15451	0.15	11
NV56	41.3997	-72.866	2013	2942	17	1.70495	0.176471	12
OL22	41.2959	-72.328	2013	797	16	0.990694	0.25	11
OR59	41.2758	-73.0294	2013	1814	18	1.36339	0.222222	11
P10	41.6931	-71.9277	2013	2715	24	1.99255	0.25	28
RE35	41.3097	-73.3218	2013	898	17	1.88132	0.176471	11
RI34	41.2805	-73.4802	2013	923	19	2.1886	0.157895	11
S1	41.3384	-71.8784	2013	3251	24	2.08019	0.291667	13
S2	41.3651	-71.851	2013	4746	25	2.21702	0.08	13
SF15	41.9699	-72.2559	2013	1337	19	2.22724	0.157895	14
SH60	41.303	-73.1297	2013	3597	21	1.76072	0.142857	11
SM62	41.0478	-73.5061	2013	1540	20	2.01554	0.1	28
SM63	41.0918	-73.5249	2013	902	19	2.27781	0.0526316	22
SM88	41.1062	-73.5407	2013	787	16	1.73222	0.0625	16
SO87	41.5921	-72.8419	2013	991	17	1.93992	0.117647	11
ST64	41.1754	-73.1289	2013	5263	22	1.40972	0.181818	25
ST65	41.2472	-73.1397	2013	771	20	1.67494	0.25	11
SW86	41.8379	-72.582	2013	11928	25	1.64134	0.2	12
T16	41.8248	-72.4112	2013	1353	22	2.24897	0.272727	11
TR66	41.2954	-73.2056	2013	381	19	1.78014	0.210526	10
V9	41.5947	-71.8689	2013	2978	22	1.81529	0.227273	36
WB90	41.5425	-73.0148	2013	802	14	1.63157	0.214286	11
WD12	41.7219	-72.1285	2013	1317	17	1.98746	0.176471	12
WE93	41.6935	-72.7004	2013	1191	16	1.79943	0	11
WF20	41.3318	-72.1089	2013	3226	21	2.05787	0.238095	22
WG89	41.4407	-72.8214	2013	193	14	1.54944	0.357143	10
WH104	41.2869	-72.946	2013	2873	19	1.62192	0.263158	21
WK92	41.2912	-72.4518	2013	1123	19	1.79365	0.315789	10
WL14	41.8492	-72.2771	2013	1104	20	2.30109	0.15	11
WN71	41.2219	-73.4331	2013	346	19	1.96113	0.421053	15
WN72	41.2394	-73.4739	2013	2874	21	1.33463	0.238095	11
WO73	41.3694	-73.0023	2013	890	22	2.44244	0.181818	11
WP69	41.1743	-73.3467	2013	818	16	2.11064	0.1875	17
WP70	41.1156	-73.3366	2013	673	13	1.46019	0.384615	11
WR91	41.758	-72.7642	2013	705	15	1.95245	0.266667	9
WT68	41.2376	-73.3984	2013	2135	19	1.2666	0.157895	12
BB17	41.4451	-72.9981	2014	2811	21	1.67234	0.285714	15
BE74	41.3938	-73.4035	2014	825	15	1.16262	0.266667	11
BF38	41.3011	-72.8316	2014	524	17	2.02692	0.352941	11
BH19	41.9661	-72.9	2014	1053	17	0.974028	0.470588	11
BP39	41.2111	-73.1799	2014	802	18	1.54417	0.277778	26
BP40	41.1551	-73.2106	2014	2795	10	1.10081	0.2	20
CA30	41.9648	-73.3522	2014	14303	20	1.74487	0.1	12
CH23	41.3888	-72.4934	2014	2159	16	1.59013	0.25	14
CO29	41.8101	-73.2943	2014	5693	19	1.49187	0.263158	16
CR25	41.5898	-72.6619	2014	1107	19	1.45415	0.263158	11
CS96	41.4758	-72.9223	2014	3055	20	1.01207	0.3	11
D41	41.0492	-73.4912	2014	5857	19	0.936199	0.263158	16
D42	41.0841	-73.4881	2014	914	18	1.46097	0.166667	19
DB76	41.3655	-73.4322	2014	4488	19	1.36799	0.263158	21
E44	41.2803	-73.3031	2014	1244	21	1.79319	0.0952381	12
EH43	41.264	-72.8778	2014	8506	25	1.87285	0.12	32
FF31	41.1947	-73.3273	2014	1683	19	1.44013	0.157895	11
FF45	41.1263	-73.2625	2014	374	14	1.81713	0.357143	13
FM18	41.7219	-72.8579	2014	8663	20	1.1492	0.1	12
FR13	41.6057	-72.1347	2014	4897	20	1.51707	0.1	12
GL77	41.6673	-72.6117	2014	1017	16	1.68066	0.1875	12
GR46	41.0374	-73.5614	2014	330	17	1.8712	0.352941	14
GR47	41.1064	-73.6521	2014	509	19	1.98109	0.263158	10
GR48	41.0823	-73.5945	2014	240	18	2.08243	0.5	9
GU49	41.3011	-72.7288	2014	1596	21	1.91873	0.047619	12
H50	41.361	-72.9658	2014	805	21	1.81251	0.238095	12
HA78	41.7916	-72.689	2014	2033	21	2.27838	0.238095	23
HD24	41.4544	-72.5762	2014	1461	18	1.35067	0.388889	16
K27	41.3368	-72.5725	2014	1639	20	1.83876	0.35	12
LD8	41.4819	-71.9808	2014	1317	21	2.04636	0.142857	12
LM28	41.7182	-73.197	2014	8939	23	1.66211	0.173913	15
LY21	41.415	-72.2951	2014	1610	19	1.73281	0.157895	10
M26	41.3596	-72.6516	2014	1901	17	1.38392	0.235294	12
MC80	41.7661	-72.5012	2014	158	16	2.17246	0.25	12
ME81	41.5496	-72.7757	2014	794	19	1.16549	0.315789	10
MF51	41.24	-73.0684	2014	5967	20	0.733898	0.15	11
MF83	41.2189	-73.0787	2014	3004	23	1.41106	0.217391	13
MI82	41.4918	-72.6955	2014	946	18	1.19727	0.277778	11
MO52	41.3509	-73.24	2014	2623	20	1.89764	0.15	14
N36	41.3793	-73.3342	2014	980	16	1.95213	0.0625	13
NB55	41.3188	-72.7788	2014	675	20	1.82805	0.3	12
NC32	41.1343	-73.4627	2014	1746	17	0.914156	0.176471	11
NC53	41.1873	-73.5144	2014	704	21	1.30258	0.333333	11
NEB84	41.7109	-72.7676	2014	8937	23	1.09129	0.173913	22
NG85	41.6759	-72.7232	2014	1529	17	1.65465	0.117647	11
NH54	41.3244	-72.9384	2014	1957	17	1.63933	0.117647	23
NO57	41.1594	-73.4	2014	851	20	1.23459	0.4	18
NO58	41.0648	-73.4395	2014	573	12	1.18853	0.0833333	11
NS3	41.4099	-71.8442	2014	3614	24	2.0525	0.166667	11
NS5	41.4361	-71.8307	2014	3217	22	1.95143	0.136364	14
NS6	41.4395	-71.798	2014	470	21	1.80144	0.380952	12
NS7	41.4858	-71.8789	2014	1900	20	1.91061	0.15	13
NV56	41.3997	-72.866	2014	2060	15	1.50103	0.133333	12
OL22	41.2959	-72.328	2014	324	14	1.87555	0.285714	12
OR59	41.2758	-73.0294	2014	2712	19	0.829791	0.157895	11
P10	41.6931	-71.9277	2014	2737	22	1.5854	0.181818	12
RE35	41.3097	-73.3218	2014	485	15	1.75972	0.466667	10
RI34	41.2805	-73.4802	2014	3705	21	1.13283	0.285714	10
S1	41.3384	-71.8784	2014	1012	20	1.50583	0.3	13
S2	41.3651	-71.851	2014	2337	22	1.64415	0.136364	12
SF15	41.9699	-72.2559	2014	1997	16	1.33099	0.0625	12
SH60	41.303	-73.1297	2014	3172	19	1.09172	0.105263	11
SM62	41.0478	-73.5061	2014	789	18	1.81425	0.222222	22
SM63	41.0918	-73.5249	2014	896	19	1.99707	0.157895	20
SM88	41.1062	-73.5407	2014	1238	16	1.63312	0.0625	18
SO87	41.5921	-72.8419	2014	1325	20	1.50441	0.35	10
ST64	41.1754	-73.1289	2014	3676	16	1.35217	0.1875	24
ST65	41.2472	-73.1397	2014	1722	20	1.90121	0.1	23
SW86	41.8379	-72.582	2014	4630	22	1.8219	0.136364	11
T16	41.8248	-72.4112	2014	3749	20	1.23077	0.25	11
TR66	41.2954	-73.2056	2014	900	18	1.0239	0.111111	11
V9	41.5947	-71.8689	2014	1675	17	1.74881	0.176471	12
WB90	41.5425	-73.0148	2014	2769	14	0.674717	0.285714	12
WD12	41.7219	-72.1285	2014	3214	20	0.560615	0.35	10
WE93	41.6935	-72.7004	2014	1292	20	1.58407	0.2	17
WF20	41.3318	-72.1089	2014	3040	22	1.7028	0.272727	12
WG89	41.4407	-72.8214	2014	356	16	2.16548	0.25	10
WH104	41.2869	-72.946	2014	4624	18	1.62266	0.333333	17
WK92	41.2912	-72.4518	2014	1846	19	1.69911	0.210526	12
WL14	41.8492	-72.2771	2014	1807	18	1.5976	0.222222	11
WN71	41.2219	-73.4331	2014	202	11	1.44028	0.181818	9
WN72	41.2394	-73.4739	2014	3816	20	1.26988	0.25	12
WO73	41.3694	-73.0023	2014	750	23	1.95804	0.304348	11
WP69	41.1743	-73.3467	2014	675	16	1.84028	0.125	11
WP70	41.1156	-73.3366	2014	560	13	1.68159	0.153846	12
WR91	41.758	-72.7642	2014	1280	18	1.02296	0.166667	16
WT68	41.2376	-73.3984	2014	1394	20	1.48683	0.25	11
BB17	41.4451	-72.9981	2015	1895	20	1.91714	0.3	13
BE74	41.3938	-73.4035	2015	376	14	1.81157	0.142857	11
BF38	41.3011	-72.8316	2015	421	18	2.12391	0.222222	11
BH19	41.9661	-72.9	2015	642	14	1.02122	0.214286	11
BP39	41.2111	-73.1799	2015	562	17	1.85031	0.117647	25
BP40	41.1551	-73.2106	2015	2213	16	1.32377	0.375	28
CA30	41.9648	-73.3522	2015	7487	19	1.74898	0.105263	12
CH23	41.3888	-72.4934	2015	2303	17	1.76927	0.294118	20
CO29	41.8101	-73.2943	2015	5593	17	0.651151	0.176471	11
CR25	41.5898	-72.6619	2015	3233	19	1.14954	0.105263	13
CS96	41.4758	-72.9223	2015	729	20	1.79213	0.3	18
D41	41.0492	-73.4912	2015	10067	17	0.450603	0.0588235	25
D42	41.0841	-73.4881	2015	357	18	1.75614	0.222222	10
DB76	41.3655	-73.4322	2015	1361	17	1.8265	0.117647	12
E44	41.2803	-73.3031	2015	336	20	2.33303	0.2	12
EH43	41.264	-72.8778	2015	4329	26	2.10645	0.192308	24
FF31	41.1947	-73.3273	2015	399	20	1.99252	0.25	12
FF45	41.1263	-73.2625	2015	425	15	1.52307	0.333333	13
FM18	41.7219	-72.8579	2015	1082	19	1.57627	0.157895	12
FR13	41.6057	-72.1347	2015	3004	21	1.87663	0.0952381	12
GL77	41.6673	-72.6117	2015	740	16	1.86694	0.1875	17
GR46	41.0374	-73.5614	2015	672	18	2.11843	0.166667	27
GR47	41.1064	-73.6521	2015	576	20	2.46086	0.2	12
GR48	41.0823	-73.5945	2015	531	23	2.36738	0.26087	12
GU49	41.3011	-72.7288	2015	1564	22	1.99415	0.0454545	19
H50	41.361	-72.9658	2015	515	19	2.33062	0.0526316	12
HA78	41.7916	-72.689	2015	1573	20	2.42083	0.15	23
HD24	41.4544	-72.5762	2015	1497	17	1.92358	0.176471	19
K27	41.3368	-72.5725	2015	1133	21	1.85396	0.333333	11
LD8	41.4819	-71.9808	2015	6357	24	2.36096	0.125	13
LM28	41.7182	-73.197	2015	2853	24	1.89071	0.208333	11
LY21	41.415	-72.2951	2015	1480	21	2.21985	0.0952381	12
M26	41.3596	-72.6516	2015	917	18	1.93547	0.277778	13
MC80	41.7661	-72.5012	2015	156	14	2.1583	0.142857	12
ME81	41.5496	-72.7757	2015	1363	21	1.23569	0.285714	11
MF51	41.24	-73.0684	2015	1738	21	1.22411	0.047619	19
MF83	41.2189	-73.0787	2015	670	20	1.81714	0.2	12
MI82	41.4918	-72.6955	2015	1378	17	1.63882	0.0588235	12
MO52	41.3509	-73.24	2015	2627	23	1.90345	0.173913	12
N36	41.3793	-73.3342	2015	353	18	2.05722	0.444444	11
NB55	41.3188	-72.7788	2015	329	17	2.04054	0.235294	10
NC32	41.1343	-73.4627	2015	2730	19	0.481003	0.263158	12
NC53	41.1873	-73.5144	2015	660	17	1.69904	0.176471	10
NEB84	41.7109	-72.7676	2015	2250	21	1.59119	0.142857	15
NG85	41.6759	-72.7232	2015	1150	19	2.19737	0.157895	11
NH54	41.3244	-72.9384	2015	4043	22	1.73292	0.136364	28
NO57	41.1594	-73.4	2015	1314	25	1.15444	0.24	20
NO58	41.0648	-73.4395	2015	628	20	2.07387	0.15	18
NS3	41.4099	-71.8442	2015	503	24	2.48647	0.166667	13
NS5	41.4361	-71.8307	2015	1169	21	1.87213	0.190476	13
NS6	41.4395	-71.798	2015	345	17	2.32618	0.117647	12
NS7	41.4858	-71.8789	2015	1588	23	2.30516	0.0869565	12
NV56	41.3997	-72.866	2015	2756	17	1.90325	0.117647	12
OL22	41.2959	-72.328	2015	1114	13	1.40279	0.384615	12
OR59	41.2758	-73.0294	2015	2198	21	1.59794	0.285714	11
P10	41.6931	-71.9277	2015	2280	21	1.84963	0.142857	14
RE35	41.3097	-73.3218	2015	326	16	1.89778	0.3125	11
RI34	41.2805	-73.4802	2015	524	17	1.97548	0.235294	11
S1	41.3384	-71.8784	2015	353	20	1.851	0.4	14
S2	41.3651	-71.851	2015	1693	23	2.03748	0.0869565	21
SF15	41.9699	-72.2559	2015	1051	18	1.45915	0.277778	11
SH60	41.303	-73.1297	2015	1679	22	1.85282	0.227273	12
SM62	41.0478	-73.5061	2015	1718	24	2.17725	0.25	29
SM63	41.0918	-73.5249	2015	2019	21	1.8175	0.142857	22
SM88	41.1062	-73.5407	2015	1542	17	1.83791	0.117647	24
SO87	41.5921	-72.8419	2015	505	16	1.97538	0.125	12
ST64	41.1754	-73.1289	2015	3973	18	1.76154	0.222222	30
ST65	41.2472	-73.1397	2015	786	19	2.34123	0.0526316	13
SW86	41.8379	-72.582	2015	2391	24	1.98936	0.25	13
T16	41.8248	-72.4112	2015	3446	23	1.62212	0.26087	12
TR66	41.2954	-73.2056	2015	955	19	1.5953	0.157895	11
V9	41.5947	-71.8689	2015	1057	20	1.99317	0.25	12
WB90	41.5425	-73.0148	2015	1230	18	1.93514	0.277778	13
WD12	41.7219	-72.1285	2015	3269	22	0.766028	0.227273	11
WE93	41.6935	-72.7004	2015	1096	21	1.9395	0.0952381	22
WF20	41.3318	-72.1089	2015	2568	24	2.30812	0.125	23
WG89	41.4407	-72.8214	2015	224	18	2.27369	0.333333	10
WH104	41.2869	-72.946	2015	7263	20	1.63711	0.05	29
WK92	41.2912	-72.4518	2015	1100	20	1.97281	0.35	12
WL14	41.8492	-72.2771	2015	794	22	2.45176	0.0909091	12
WN71	41.2219	-73.4331	2015	386	18	1.4274	0.277778	10
WN72	41.2394	-73.4739	2015	2620	19	1.27147	0.157895	18
WO73	41.3694	-73.0023	2015	896	20	2.08165	0.2	10
WP69	41.1743	-73.3467	2015	1146	20	1.88188	0.1	17
WP70	41.1156	-73.3366	2015	1736	18	1.76238	0.222222	21
WR91	41.758	-72.7642	2015	607	18	1.72596	0.222222	11
WT68	41.2376	-73.3984	2015	408	19	2.39133	0.157895	12
BB17	41.4451	-72.9981	2016	765	20	2.12802	0.1	10
BE74	41.3938	-73.4035	2016	155	14	2.01697	0.214286	11
BF38	41.3011	-72.8316	2016	369	16	2.24297	0.1875	12
BH19	41.9661	-72.9	2016	420	16	1.23026	0.5	11
BP39	41.2111	-73.1799	2016	385	21	2.0336	0.238095	24
BP40	41.1551	-73.2106	2016	3558	11	1.14819	0.181818	12
CA30	41.9648	-73.3522	2016	1956	16	0.600953	0.4375	10
CH23	41.3888	-72.4934	2016	1314	18	1.48053	0.277778	12
CO29	41.8101	-73.2943	2016	1662	18	1.47632	0.277778	11
CR25	41.5898	-72.6619	2016	6354	22	1.50533	0.0909091	22
CS96	41.4758	-72.9223	2016	383	14	1.55434	0.0714286	12
D41	41.0492	-73.4912	2016	12520	19	0.26472	0.157895	24
D42	41.0841	-73.4881	2016	407	17	1.67743	0.176471	20
DB76	41.3655	-73.4322	2016	2278	19	1.11959	0.421053	12
E44	41.2803	-73.3031	2016	753	20	1.78988	0.3	19
EH43	41.264	-72.8778	2016	5959	25	1.82443	0.08	22
FF31	41.1947	-73.3273	2016	1107	21	1.65393	0.285714	13
FF45	41.1263	-73.2625	2016	235	12	1.64558	0.333333	22
FM18	41.7219	-72.8579	2016	1058	17	0.644158	0.294118	10
FR13	41.6057	-72.1347	2016	2827	23	1.75023	0.173913	12
GL77	41.6673	-72.6117	2016	1270	14	1.16987	0.285714	11
GR46	41.0374	-73.5614	2016	786	19	1.96509	0.263158	12
GR47	41.1064	-73.6521	2016	237	22	2.56702	0.227273	11
GR48	41.0823	-73.5945	2016	313	22	2.256	0.318182	11
GU49	41.3011	-72.7288	2016	1991	24	1.75394	0.208333	12
H50	41.361	-72.9658	2016	706	24	2.01107	0.166667	12
HA78	41.7916	-72.689	2016	1239	16	1.93775	0.125	23
HD24	41.4544	-72.5762	2016	1366	16	1.57131	0.25	11
K27	41.3368	-72.5725	2016	480	19	1.98603	0.368421	12
LD8	41.4819	-71.9808	2016	2666	21	1.84274	0.238095	13
LM28	41.7182	-73.197	2016	1658	21	2.02551	0.190476	10
LY21	41.415	-72.2951	2016	611	23	2.433	0.26087	12
M26	41.3596	-72.6516	2016	1210	16	1.75698	0.25	12
MC80	41.7661	-72.5012	2016	270	14	1.70555	0.285714	18
ME81	41.5496	-72.7757	2016	734	17	1.75958	0	11
MF51	41.24	-73.0684	2016	714	23	2.06207	0.130435	20
MF83	41.2189	-73.0787	2016	1143	21	1.67497	0.238095	22
MI82	41.4918	-72.6955	2016	3915	21	1.43019	0.285714	12
MO52	41.3509	-73.24	2016	1087	21	1.60528	0.142857	12
N36	41.3793	-73.3342	2016	721	18	1.75503	0.388889	12
NB55	41.3188	-72.7788	2016	595	17	2.04286	0.117647	12
NC32	41.1343	-73.4627	2016	492	15	1.23659	0.266667	10
NC53	41.1873	-73.5144	2016	172	19	2.35207	0.263158	11
NEB84	41.7109	-72.7676	2016	7322	21	0.948742	0.190476	16
NG85	41.6759	-72.7232	2016	1566	18	2.00013	0.0555556	21
NH54	41.3244	-72.9384	2016	1464	17	1.65709	0.176471	22
NO57	41.1594	-73.4	2016	403	17	1.07922	0.470588	10
NO58	41.0648	-73.4395	2016	240	17	1.89324	0.411765	12
NS3	41.4099	-71.8442	2016	675	22	2.068	0.181818	12
NS5	41.4361	-71.8307	2016	782	21	1.90072	0.285714	13
NS6	41.4395	-71.798	2016	460	18	2.11329	0.166667	11
NS7	41.4858	-71.8789	2016	1978	21	1.7844	0.190476	13
NV56	41.3997	-72.866	2016	653	15	0.908008	0.2	12
OL22	41.2959	-72.328	2016	859	12	1.4872	0.166667	12
OR59	41.2758	-73.0294	2016	1985	24	2.01493	0.208333	11
P10	41.6931	-71.9277	2016	1358	20	1.68817	0.1	12
RE35	41.3097	-73.3218	2016	336	17	1.69602	0.411765	13
RI34	41.2805	-73.4802	2016	710	18	1.62568	0.222222	12
S1	41.3384	-71.8784	2016	1265	19	1.55894	0.473684	12
S2	41.3651	-71.851	2016	1139	23	1.95668	0.304348	12
SF15	41.9699	-72.2559	2016	1681	20	1.71715	0.2	11
SH60	41.303	-73.1297	2016	1663	23	1.28516	0.173913	12
SM62	41.0478	-73.5061	2016	1373	18	2.05861	0.166667	27
SM63	41.0918	-73.5249	2016	624	22	2.33182	0.0909091	26
SM88	41.1062	-73.5407	2016	586	19	2.11487	0.157895	24
SO87	41.5921	-72.8419	2016	212	18	2.37415	0.222222	11
ST64	41.1754	-73.1289	2016	2532	16	2.01979	0.0625	24
ST65	41.2472	-73.1397	2016	743	21	2.14374	0.047619	12
SW86	41.8379	-72.582	2016	2890	21	1.31284	0.238095	12
T16	41.8248	-72.4112	2016	1369	18	1.38545	0.166667	13
TR66	41.2954	-73.2056	2016	501	21	1.52614	0.333333	12
V9	41.5947	-71.8689	2016	1273	22	1.89458	0.363636	19
WB90	41.5425	-73.0148	2016	571	14	1.59471	0.285714	11
WD12	41.7219	-72.1285	2016	3545	21	0.929282	0.0952381	12
WE93	41.6935	-72.7004	2016	1119	18	1.33195	0.333333	17
WF20	41.3318	-72.1089	2016	1637	23	2.41375	0.0869565	19
WG89	41.4407	-72.8214	2016	234	12	2.04937	0.166667	18
WH104	41.2869	-72.946	2016	5445	23	1.52101	0.130435	24
WK92	41.2912	-72.4518	2016	721	22	1.95399	0.136364	12
WL14	41.8492	-72.2771	2016	570	23	2.34096	0.26087	12
WN71	41.2219	-73.4331	2016	144	20	2.20681	0.4	11
WN72	41.2394	-73.4739	2016	3181	21	1.64648	0.285714	12
WO73	41.3694	-73.0023	2016	889	18	2.20692	0.0555556	11
WP69	41.1743	-73.3467	2016	595	20	2.09966	0.1	10
WP70	41.1156	-73.3366	2016	1297	18	1.47823	0.277778	20
WR91	41.758	-72.7642	2016	1573	17	0.984848	0.294118	22
WT68	41.2376	-73.3984	2016	1036	21	1.48661	0.190476	11
BB17	41.4451	-72.9981	2017	2160	19	1.93565	0	13
BE74	41.3938	-73.4035	2017	703	13	1.55179	0.0769231	11
BF38	41.3011	-72.8316	2017	778	21	1.78075	0.238095	21
BH19	41.9661	-72.9	2017	538	18	2.17942	0.222222	11
BP39	41.2111	-73.1799	2017	562	18	1.78181	0.277778	17
BP40	41.1551	-73.2106	2017	2334	11	1.17087	0.181818	12
CA30	41.9648	-73.3522	2017	5491	22	1.68597	0.181818	11
CH23	41.3888	-72.4934	2017	3024	16	1.13186	0.25	12
CO29	41.8101	-73.2943	2017	3572	17	1.46528	0.176471	12
CR25	41.5898	-72.6619	2017	5055	22	1.20557	0.227273	13
CS96	41.4758	-72.9223	2017	293	17	1.92116	0.294118	11
D41	41.0492	-73.4912	2017	3490	15	0.737786	0.133333	20
D42	41.0841	-73.4881	2017	268	14	1.74926	0.214286	21
DB76	41.3655	-73.4322	2017	5847	24	1.30791	0.291667	11
E44	41.2803	-73.3031	2017	1848	16	1.19084	0.25	11
EH43	41.264	-72.8778	2017	4001	29	1.78358	0.137931	12
FF31	41.1947	-73.3273	2017	3127	22	1.38511	0.318182	11
FF45	41.1263	-73.2625	2017	556	14	1.33268	0.428571	12
FM18	41.7219	-72.8579	2017	786	16	1.78023	0.0625	15
FR13	41.6057	-72.1347	2017	1850	22	2.1392	0.0909091	11
GL77	41.6673	-72.6117	2017	1060	16	2.04142	0.125	17
GR46	41.0374	-73.5614	2017	757	19	1.28552	0.263158	24
GR47	41.1064	-73.6521	2017	351	22	2.09669	0.318182	12
GR48	41.0823	-73.5945	2017	389	20	1.93243	0.2	12
GU49	41.3011	-72.7288	2017	1640	23	1.54497	0.173913	15
H50	41.361	-72.9658	2017	506	25	2.15336	0.32	11
HA78	41.7916	-72.689	2017	925	20	2.37392	0.25	12
HD24	41.4544	-72.5762	2017	1418	15	1.53266	0.0666667	13
K27	41.3368	-72.5725	2017	791	19	1.71067	0.368421	11
LD8	41.4819	-71.9808	2017	1757	18	1.61841	0.333333	11
LM28	41.7182	-73.197	2017	3297	25	2.19366	0.2	12
LY21	41.415	-72.2951	2017	1306	23	2.18387	0.0434783	11
M26	41.3596	-72.6516	2017	2336	19	1.60016	0.210526	14
MC80	41.7661	-72.5012	2017	122	13	1.99074	0.384615	11
ME81	41.5496	-72.7757	2017	1128	20	1.30858	0.25	11
MF51	41.24	-73.0684	2017	1713	18	1.45233	0.111111	10
MF83	41.2189	-73.0787	2017	995	23	2.05711	0.130435	16
MI82	41.4918	-72.6955	2017	8613	20	0.902454	0.25	19
MO52	41.3509	-73.24	2017	3523	24	1.75525	0.125	15
N36	41.3793	-73.3342	2017	2139	20	1.66284	0.25	12
NB55	41.3188	-72.7788	2017	2448	25	1.86987	0.12	20
NC32	41.1343	-73.4627	2017	734	18	1.73562	0.166667	18
NC53	41.1873	-73.5144	2017	137	18	2.23305	0.166667	10
NEB84	41.7109	-72.7676	2017	3039	25	1.91499	0.24	15
NG85	41.6759	-72.7232	2017	525	19	2.15805	0.210526	11
NH54	41.3244	-72.9384	2017	2599	24	1.37356	0.25	22
NO57	41.1594	-73.4	2017	511	19	1.31825	0.263158	17
NO58	41.0648	-73.4395	2017	258	13	1.6709	0.230769	10
NS3	41.4099	-71.8442	2017	281	18	2.45813	0.222222	13
NS5	41.4361	-71.8307	2017	2522	23	1.69874	0.0869565	27
NS6	41.4395	-71.798	2017	574	17	1.88161	0.294118	20
NS7	41.4858	-71.8789	2017	2286	20	1.70872	0.05	10
NV56	41.3997	-72.866	2017	1008	17	2.05735	0.176471	12
OL22	41.2959	-72.328	2017	1439	13	0.696279	0.307692	11
OR59	41.2758	-73.0294	2017	2831	23	1.98446	0.173913	16
P10	41.6931	-71.9277	2017	3892	25	1.77949	0.16	19
RE35	41.3097	-73.3218	2017	684	14	1.49329	0.285714	13
RI34	41.2805	-73.4802	2017	3887	24	1.20811	0.166667	11
S1	41.3384	-71.8784	2017	1084	20	1.64318	0.3	12
S2	41.3651	-71.851	2017	1408	20	2.1383	0.25	12
SF15	41.9699	-72.2559	2017	1604	21	1.79156	0.285714	10
SH60	41.303	-73.1297	2017	10955	22	0.532594	0.0909091	12
SM62	41.0478	-73.5061	2017	846	16	1.47561	0.25	22
SM63	41.0918	-73.5249	2017	809	19	2.27992	0.105263	15
SM88	41.1062	-73.5407	2017	711	24	2.05623	0.416667	21
SO87	41.5921	-72.8419	2017	752	19	2.28963	0.0526316	11
ST64	41.1754	-73.1289	2017	3807	18	1.69628	0.166667	27
ST65	41.2472	-73.1397	2017	1217	20	1.58997	0.15	12
SW86	41.8379	-72.582	2017	3083	25	1.77396	0.2	20
T16	41.8248	-72.4112	2017	1463	19	1.644	0.157895	10
TR66	41.2954	-73.2056	2017	659	21	1.38782	0.380952	11
V9	41.5947	-71.8689	2017	1674	21	1.36812	0.238095	25
WB90	41.5425	-73.0148	2017	741	18	1.67922	0.388889	13
WD12	41.7219	-72.1285	2017	1668	21	1.22674	0.190476	11
WE93	41.6935	-72.7004	2017	1888	21	1.91005	0.142857	12
WF20	41.3318	-72.1089	2017	1726	24	1.75808	0.291667	11
WG89	41.4407	-72.8214	2017	171	13	2.15929	0.307692	12
WH104	41.2869	-72.946	2017	9257	22	1.0561	0.0454545	30
WK92	41.2912	-72.4518	2017	536	20	1.92875	0.25	12
WL14	41.8492	-72.2771	2017	862	20	2.25304	0.2	11
WN71	41.2219	-73.4331	2017	77	16	2.26852	0.4375	9
WN72	41.2394	-73.4739	2017	2519	21	1.5809	0.380952	11
WO73	41.3694	-73.0023	2017	713	21	2.30871	0.190476	11
WP69	41.1743	-73.3467	2017	1486	21	2.29977	0.142857	25
WP70	41.1156	-73.3366	2017	1051	18	1.46543	0.222222	12
WR91	41.758	-72.7642	2017	233	15	2.17554	0.133333	17
WT68	41.2376	-73.3984	2017	2540	18	0.893648	0.166667	11
BB17	41.4451	-72.9981	2018	5203	24	1.66812	0.125	19
BE74	41.3938	-73.4035	2018	577	18	2.22575	0.166667	14
BF38	41.3011	-72.8316	2018	604	23	2.54558	0.347826	14
BH19	41.9661	-72.9	2018	645	21	1.54943	0.47619	11
BP39	41.2111	-73.1799	2018	723	21	1.84218	0.380952	15
BP40	41.1551	-73.2106	2018	9479	17	1.1469	0.235294	20
CA30	41.9648	-73.3522	2018	11141	22	1.60466	0.136364	12
CH23	41.3888	-72.4934	2018	2800	18	1.85222	0.166667	13
CO29	41.8101	-73.2943	2018	6216	21	1.02251	0.190476	12
CR25	41.5898	-72.6619	2018	4947	23	1.86378	0.130435	12
CS96	41.4758	-72.9223	2018	729	22	2.10699	0.318182	13
D41	41.0492	-73.4912	2018	7075	18	1.05308	0.222222	20
D42	41.0841	-73.4881	2018	1583	20	1.4304	0.3	16
DB76	41.3655	-73.4322	2018	15650	24	1.00931	0.166667	16
E44	41.2803	-73.3031	2018	3837	26	2.04122	0.192308	21
EH43	41.264	-72.8778	2018	12658	31	2.06331	0.0967742	18
FF31	41.1947	-73.3273	2018	2815	25	2.06776	0.2	15
FF45	41.1263	-73.2625	2018	2226	19	1.49426	0.157895	16
FM18	41.7219	-72.8579	2018	2912	21	1.85547	0.190476	15
FR13	41.6057	-72.1347	2018	3735	22	2.00671	0.0454545	18
GL77	41.6673	-72.6117	2018	1681	17	1.58969	0.0588235	12
GR46	41.0374	-73.5614	2018	1459	26	1.76644	0.269231	20
GR47	41.1064	-73.6521	2018	1631	22	1.99326	0.136364	15
GR48	41.0823	-73.5945	2018	1075	25	2.37815	0.04	16
GU49	41.3011	-72.7288	2018	2467	25	1.85161	0.12	13
H50	41.361	-72.9658	2018	1007	23	2.25886	0.130435	15
HA78	41.7916	-72.689	2018	3953	21	1.94569	0.238095	18
HD24	41.4544	-72.5762	2018	907	19	1.83636	0.368421	16
K27	41.3368	-72.5725	2018	1583	19	1.49733	0.210526	12
LD8	41.4819	-71.9808	2018	1801	19	2.07055	0.157895	13
LM28	41.7182	-73.197	2018	5490	27	2.15775	0.259259	12
LY21	41.415	-72.2951	2018	1256	23	2.13617	0.0434783	11
M26	41.3596	-72.6516	2018	2836	20	1.79896	0.05	17
MC80	41.7661	-72.5012	2018	784	20	2.28528	0.2	18
ME81	41.5496	-72.7757	2018	2464	19	1.44007	0.0526316	17
MF51	41.24	-73.0684	2018	1447	21	1.51229	0.0952381	16
MF83	41.2189	-73.0787	2018	1531	24	2.09709	0.125	16
MI82	41.4918	-72.6955	2018	6423	21	1.36533	0.0952381	17
MO52	41.3509	-73.24	2018	7853	24	2.02094	0.0416667	15
N36	41.3793	-73.3342	2018	5529	22	1.39677	0.227273	14
NB55	41.3188	-72.7788	2018	2725	24	1.94175	0.125	16
NC32	41.1343	-73.4627	2018	2808	21	1.34703	0.238095	18
NC53	41.1873	-73.5144	2018	1339	23	2.0757	0.217391	20
NEB84	41.7109	-72.7676	2018	6325	24	1.82209	0.0833333	14
NG85	41.6759	-72.7232	2018	1862	19	2.19682	0	16
NH54	41.3244	-72.9384	2018	1572	23	2.1773	0.0869565	18
NO57	41.1594	-73.4	2018	929	22	1.76891	0.181818	15
NO58	41.0648	-73.4395	2018	1119	19	1.40937	0.157895	16
NS3	41.4099	-71.8442	2018	377	23	2.57519	0.347826	16
NS5	41.4361	-71.8307	2018	2572	23	1.84769	0.217391	16
NS6	41.4395	-71.798	2018	254	15	2.29218	0.133333	12
NS7	41.4858	-71.8789	2018	1347	19	1.93107	0.105263	16
NV56	41.3997	-72.866	2018	1615	22	2.10408	0.181818	13
OL22	41.2959	-72.328	2018	1076	16	1.47887	0.4375	12
OR59	41.2758	-73.0294	2018	3402	27	1.83984	0.222222	16
P10	41.6931	-71.9277	2018	4048	27	2.03398	0.185185	16
RE35	41.3097	-73.3218	2018	1015	17	1.62273	0.176471	11
RI34	41.2805	-73.4802	2018	7203	26	1.34209	0.153846	11
S1	41.3384	-71.8784	2018	1484	19	1.34476	0.157895	13
S2	41.3651	-71.851	2018	3168	24	1.71117	0.208333	13
SF15	41.9699	-72.2559	2018	1250	21	1.83816	0.238095	9
SH60	41.303	-73.1297	2018	5787	25	1.33049	0.16	16
SM62	41.0478	-73.5061	2018	1688	25	1.53851	0.44	21
SM63	41.0918	-73.5249	2018	2448	24	2.2195	0.208333	20
SM88	41.1062	-73.5407	2018	4278	25	1.18053	0.28	18
SO87	41.5921	-72.8419	2018	1116	23	2.08492	0.130435	14
ST64	41.1754	-73.1289	2018	6562	22	1.67739	0.181818	22
ST65	41.2472	-73.1397	2018	2304	25	1.50425	0.24	11
SW86	41.8379	-72.582	2018	8278	27	1.87971	0.259259	15
T16	41.8248	-72.4112	2018	1605	20	1.73546	0.3	11
TR66	41.2954	-73.2056	2018	620	20	1.76212	0.35	15
V9	41.5947	-71.8689	2018	2417	22	1.82177	0.181818	14
WB90	41.5425	-73.0148	2018	1781	19	1.5733	0.210526	20
WD12	41.7219	-72.1285	2018	7269	23	0.358217	0.347826	12
WE93	41.6935	-72.7004	2018	4948	24	1.80794	0.166667	17
WF20	41.3318	-72.1089	2018	4267	30	2.19636	0.266667	19
WG89	41.4407	-72.8214	2018	395	16	2.36591	0.125	15
WH104	41.2869	-72.946	2018	14641	25	1.34445	0.2	17
WK92	41.2912	-72.4518	2018	1561	23	1.76379	0.0869565	15
WL14	41.8492	-72.2771	2018	1120	22	2.46296	0.0454545	10
WN71	41.2219	-73.4331	2018	489	17	1.98933	0	15
WN72	41.2394	-73.4739	2018	7754	26	1.70953	0.153846	11
WO73	41.3694	-73.0023	2018	1088	23	2.09176	0.130435	15
WP69	41.1743	-73.3467	2018	1801	23	2.25008	0.173913	15
WP70	41.1156	-73.3366	2018	944	18	1.60862	0.333333	12
WR91	41.758	-72.7642	2018	1849	18	1.66011	0.166667	14
WT68	41.2376	-73.3984	2018	3532	24	2.00794	0.125	18
BB17	41.4451	-72.9981	2019	4045	26	2.16726	0.307692	15
BE74	41.3938	-73.4035	2019	375	15	1.8818	0.133333	11
BF38	41.3011	-72.8316	2019	336	16	1.78046	0.25	12
BH19	41.9661	-72.9	2019	862	18	1.7214	0.277778	10
BP39	41.2111	-73.1799	2019	556	17	1.64329	0.294118	13
BP40	41.1551	-73.2106	2019	10824	18	0.965302	0.333333	23
CA30	41.9648	-73.3522	2019	6554	23	1.01337	0.26087	12
CH23	41.3888	-72.4934	2019	3001	23	1.50018	0.347826	20
CO29	41.8101	-73.2943	2019	2646	16	1.36626	0.125	13
CR25	41.5898	-72.6619	2019	1110	23	1.42395	0.26087	13
CS96	41.4758	-72.9223	2019	499	15	1.50517	0.2	9
D41	41.0492	-73.4912	2019	2119	15	1.14811	0.4	11
D42	41.0841	-73.4881	2019	1635	20	1.37573	0.3	18
DB76	41.3655	-73.4322	2019	5252	22	1.3307	0.272727	13
E44	41.2803	-73.3031	2019	1667	23	1.84538	0.391304	12
EH43	41.264	-72.8778	2019	12915	28	1.62418	0.0714286	24
FF31	41.1947	-73.3273	2019	3415	18	1.68974	0.111111	12
FF45	41.1263	-73.2625	2019	2848	18	0.966852	0.444444	11
FM18	41.7219	-72.8579	2019	3703	19	1.64307	0.157895	11
FR13	41.6057	-72.1347	2019	3056	21	1.29375	0.190476	13
GL77	41.6673	-72.6117	2019	336	16	1.66499	0.1875	11
GR46	41.0374	-73.5614	2019	886	20	1.559	0.25	24
GR47	41.1064	-73.6521	2019	504	19	2.0842	0.263158	13
GR48	41.0823	-73.5945	2019	840	22	1.87895	0.272727	12
GU49	41.3011	-72.7288	2019	1552	22	1.74426	0.181818	13
H50	41.361	-72.9658	2019	1434	23	1.42501	0.217391	11
HA78	41.7916	-72.689	2019	1557	17	1.7773	0.117647	23
HD24	41.4544	-72.5762	2019	5526	21	1.66995	0.142857	22
K27	41.3368	-72.5725	2019	2286	20	1.72763	0.2	14
LD8	41.4819	-71.9808	2019	2220	21	2.14795	0.190476	17
LM28	41.7182	-73.197	2019	3248	22	1.65853	0.0909091	13
LY21	41.415	-72.2951	2019	893	21	1.96024	0.0952381	14
M26	41.3596	-72.6516	2019	2949	19	1.68357	0.157895	26
MC80	41.7661	-72.5012	2019	266	18	1.92771	0.5	14
ME81	41.5496	-72.7757	2019	748	17	1.57491	0.294118	12
MF51	41.24	-73.0684	2019	1332	21	1.70072	0.238095	12
MF83	41.2189	-73.0787	2019	1620	26	1.96173	0.0769231	12
MI82	41.4918	-72.6955	2019	3879	20	1.24471	0.2	15
MO52	41.3509	-73.24	2019	4618	23	1.73301	0.130435	18
N36	41.3793	-73.3342	2019	1551	19	1.48507	0.263158	12
NB55	41.3188	-72.7788	2019	1694	24	1.85976	0.166667	13
NC32	41.1343	-73.4627	2019	249	17	1.39645	0.352941	14
NC53	41.1873	-73.5144	2019	627	18	1.81382	0.111111	10
NEB84	41.7109	-72.7676	2019	4626	23	2.06612	0.173913	12
NG85	41.6759	-72.7232	2019	890	17	1.95421	0.117647	15
NH54	41.3244	-72.9384	2019	1709	20	1.48146	0.35	19
NO57	41.1594	-73.4	2019	390	20	2.13231	0.4	11
NO58	41.0648	-73.4395	2019	604	17	1.42518	0.235294	18
NS3	41.4099	-71.8442	2019	1464	25	1.82827	0.24	19
NS5	41.4361	-71.8307	2019	3278	20	1.78415	0.05	18
NS6	41.4395	-71.798	2019	991	17	1.673	0.176471	18
NS7	41.4858	-71.8789	2019	1529	22	1.97717	0.227273	16
NV56	41.3997	-72.866	2019	2070	22	1.6002	0.227273	17
OL22	41.2959	-72.328	2019	2773	17	0.717806	0.470588	14
OR59	41.2758	-73.0294	2019	3737	23	1.08848	0.304348	11
P10	41.6931	-71.9277	2019	4666	25	1.48351	0.2	24
RE35	41.3097	-73.3218	2019	1857	19	1.77424	0.210526	10
RI34	41.2805	-73.4802	2019	2955	22	1.58555	0.136364	11
S1	41.3384	-71.8784	2019	2452	24	1.98587	0.208333	18
S2	41.3651	-71.851	2019	4813	26	1.8512	0.153846	18
SF15	41.9699	-72.2559	2019	1405	20	1.92384	0.25	12
SH60	41.303	-73.1297	2019	5772	21	0.97012	0.142857	24
SM62	41.0478	-73.5061	2019	866	19	1.59517	0.315789	21
SM63	41.0918	-73.5249	2019	933	19	2.1893	0.157895	12
SM88	41.1062	-73.5407	2019	1419	19	1.70215	0.105263	25
SO87	41.5921	-72.8419	2019	702	21	1.92956	0.238095	11
ST64	41.1754	-73.1289	2019	5599	25	1.48794	0.2	14
ST65	41.2472	-73.1397	2019	991	24	1.8889	0.333333	11
SW86	41.8379	-72.582	2019	2814	23	1.8216	0.173913	21
T16	41.8248	-72.4112	2019	5437	18	0.724423	0.166667	13
TR66	41.2954	-73.2056	2019	205	16	2.05097	0.4375	12
V9	41.5947	-71.8689	2019	4393	23	1.4944	0.173913	22
WB90	41.5425	-73.0148	2019	470	14	1.97058	0.214286	10
WD12	41.7219	-72.1285	2019	1269	20	0.75662	0.35	10
WE93	41.6935	-72.7004	2019	856	14	1.43539	0.214286	17
WF20	41.3318	-72.1089	2019	2758	26	2.05709	0.192308	16
WG89	41.4407	-72.8214	2019	350	17	2.28095	0.294118	12
WH104	41.2869	-72.946	2019	14762	22	1.08025	0.0909091	19
WK92	41.2912	-72.4518	2019	1344	21	1.63872	0.285714	14
WL14	41.8492	-72.2771	2019	705	18	2.04073	0.277778	13
WN71	41.2219	-73.4331	2019	405	17	1.32524	0.411765	10
WN72	41.2394	-73.4739	2019	3950	22	0.962368	0.181818	12
WO73	41.3694	-73.0023	2019	456	21	2.0842	0.238095	14
WP69	41.1743	-73.3467	2019	949	18	1.97547	0.222222	13
WP70	41.1156	-73.3366	2019	2343	15	0.958187	0.266667	13
WR91	41.758	-72.7642	2019	1051	18	1.81842	0.166667	17
WT68	41.2376	-73.3984	2019	1261	22	1.86002	0.363636	13

## Sheet: Species presence absence
Site	Species	Presence
BB17	Ae. abserratus	1
BE74	Ae. abserratus	1
BF38	Ae. abserratus	1
BH19	Ae. abserratus	1
BP39	Ae. abserratus	1
BP40	Ae. abserratus	0
CA30	Ae. abserratus	1
CH23	Ae. abserratus	1
CO29	Ae. abserratus	1
CR25	Ae. abserratus	1
CS96	Ae. abserratus	1
D41	Ae. abserratus	1
D42	Ae. abserratus	0
DB76	Ae. abserratus	1
E44	Ae. abserratus	1
EH43	Ae. abserratus	1
FF31	Ae. abserratus	1
FF45	Ae. abserratus	1
FM18	Ae. abserratus	1
FR13	Ae. abserratus	1
GL77	Ae. abserratus	1
GR46	Ae. abserratus	0
GR47	Ae. abserratus	1
GR48	Ae. abserratus	1
GU49	Ae. abserratus	1
H50	Ae. abserratus	1
HA78	Ae. abserratus	1
HD24	Ae. abserratus	1
K27	Ae. abserratus	1
LD8	Ae. abserratus	1
LM28	Ae. abserratus	1
LY21	Ae. abserratus	1
M26	Ae. abserratus	1
MC80	Ae. abserratus	1
ME81	Ae. abserratus	1
MF51	Ae. abserratus	1
MF83	Ae. abserratus	1
MI82	Ae. abserratus	1
MO52	Ae. abserratus	1
N36	Ae. abserratus	1
NB55	Ae. abserratus	1
NC32	Ae. abserratus	1
NC53	Ae. abserratus	1
NEB84	Ae. abserratus	1
NG85	Ae. abserratus	1
NH54	Ae. abserratus	0
NO57	Ae. abserratus	1
NO58	Ae. abserratus	1
NS3	Ae. abserratus	1
NS5	Ae. abserratus	1
NS6	Ae. abserratus	1
NS7	Ae. abserratus	1
NV56	Ae. abserratus	1
OL22	Ae. abserratus	1
OR59	Ae. abserratus	1
P10	Ae. abserratus	1
RE35	Ae. abserratus	1
RI34	Ae. abserratus	1
S1	Ae. abserratus	1
S2	Ae. abserratus	1
SF15	Ae. abserratus	1
SH60	Ae. abserratus	1
SM62	Ae. abserratus	1
SM63	Ae. abserratus	1
SM88	Ae. abserratus	1
SO87	Ae. abserratus	1
ST64	Ae. abserratus	1
ST65	Ae. abserratus	1
SW86	Ae. abserratus	1
T16	Ae. abserratus	1
TR66	Ae. abserratus	1
V9	Ae. abserratus	1
WB90	Ae. abserratus	1
WD12	Ae. abserratus	1
WE93	Ae. abserratus	1
WF20	Ae. abserratus	1
WG89	Ae. abserratus	1
WH104	Ae. abserratus	1
WK92	Ae. abserratus	1
WL14	Ae. abserratus	1
WN71	Ae. abserratus	1
WN72	Ae. abserratus	1
WO73	Ae. abserratus	1
WP69	Ae. abserratus	1
WP70	Ae. abserratus	1
WR91	Ae. abserratus	0
WT68	Ae. abserratus	1
BB17	Ae. albopictus	0
BE74	Ae. albopictus	0
BF38	Ae. albopictus	0
BH19	Ae. albopictus	0
BP39	Ae. albopictus	1
BP40	Ae. albopictus	1
CA30	Ae. albopictus	0
CH23	Ae. albopictus	0
CO29	Ae. albopictus	0
CR25	Ae. albopictus	0
CS96	Ae. albopictus	0
D41	Ae. albopictus	1
D42	Ae. albopictus	1
DB76	Ae. albopictus	0
E44	Ae. albopictus	1
EH43	Ae. albopictus	1
FF31	Ae. albopictus	1
FF45	Ae. albopictus	1
FM18	Ae. albopictus	0
FR13	Ae. albopictus	0
GL77	Ae. albopictus	0
GR46	Ae. albopictus	1
GR47	Ae. albopictus	0
GR48	Ae. albopictus	0
GU49	Ae. albopictus	0
H50	Ae. albopictus	0
HA78	Ae. albopictus	0
HD24	Ae. albopictus	0
K27	Ae. albopictus	1
LD8	Ae. albopictus	0
LM28	Ae. albopictus	0
LY21	Ae. albopictus	0
M26	Ae. albopictus	0
MC80	Ae. albopictus	0
ME81	Ae. albopictus	0
MF51	Ae. albopictus	1
MF83	Ae. albopictus	1
MI82	Ae. albopictus	0
MO52	Ae. albopictus	0
N36	Ae. albopictus	1
NB55	Ae. albopictus	1
NC32	Ae. albopictus	1
NC53	Ae. albopictus	0
NEB84	Ae. albopictus	0
NG85	Ae. albopictus	0
NH54	Ae. albopictus	1
NO57	Ae. albopictus	0
NO58	Ae. albopictus	1
NS3	Ae. albopictus	0
NS5	Ae. albopictus	0
NS6	Ae. albopictus	0
NS7	Ae. albopictus	0
NV56	Ae. albopictus	1
OL22	Ae. albopictus	1
OR59	Ae. albopictus	0
P10	Ae. albopictus	0
RE35	Ae. albopictus	1
RI34	Ae. albopictus	1
S1	Ae. albopictus	0
S2	Ae. albopictus	0
SF15	Ae. albopictus	0
SH60	Ae. albopictus	0
SM62	Ae. albopictus	1
SM63	Ae. albopictus	1
SM88	Ae. albopictus	1
SO87	Ae. albopictus	0
ST64	Ae. albopictus	1
ST65	Ae. albopictus	0
SW86	Ae. albopictus	1
T16	Ae. albopictus	0
TR66	Ae. albopictus	0
V9	Ae. albopictus	0
WB90	Ae. albopictus	0
WD12	Ae. albopictus	0
WE93	Ae. albopictus	0
WF20	Ae. albopictus	0
WG89	Ae. albopictus	0
WH104	Ae. albopictus	1
WK92	Ae. albopictus	1
WL14	Ae. albopictus	0
WN71	Ae. albopictus	0
WN72	Ae. albopictus	0
WO73	Ae. albopictus	0
WP69	Ae. albopictus	0
WP70	Ae. albopictus	1
WR91	Ae. albopictus	0
WT68	Ae. albopictus	1
BB17	Ae. atlanticus	1
BE74	Ae. atlanticus	0
BF38	Ae. atlanticus	0
BH19	Ae. atlanticus	1
BP39	Ae. atlanticus	0
BP40	Ae. atlanticus	0
CA30	Ae. atlanticus	0
CH23	Ae. atlanticus	1
CO29	Ae. atlanticus	0
CR25	Ae. atlanticus	0
CS96	Ae. atlanticus	0
D41	Ae. atlanticus	0
D42	Ae. atlanticus	0
DB76	Ae. atlanticus	0
E44	Ae. atlanticus	0
EH43	Ae. atlanticus	1
FF31	Ae. atlanticus	0
FF45	Ae. atlanticus	0
FM18	Ae. atlanticus	0
FR13	Ae. atlanticus	0
GL77	Ae. atlanticus	0
GR46	Ae. atlanticus	0
GR47	Ae. atlanticus	0
GR48	Ae. atlanticus	1
GU49	Ae. atlanticus	0
H50	Ae. atlanticus	1
HA78	Ae. atlanticus	0
HD24	Ae. atlanticus	0
K27	Ae. atlanticus	0
LD8	Ae. atlanticus	0
LM28	Ae. atlanticus	0
LY21	Ae. atlanticus	0
M26	Ae. atlanticus	0
MC80	Ae. atlanticus	0
ME81	Ae. atlanticus	0
MF51	Ae. atlanticus	0
MF83	Ae. atlanticus	0
MI82	Ae. atlanticus	0
MO52	Ae. atlanticus	1
N36	Ae. atlanticus	0
NB55	Ae. atlanticus	0
NC32	Ae. atlanticus	0
NC53	Ae. atlanticus	0
NEB84	Ae. atlanticus	0
NG85	Ae. atlanticus	0
NH54	Ae. atlanticus	0
NO57	Ae. atlanticus	0
NO58	Ae. atlanticus	0
NS3	Ae. atlanticus	0
NS5	Ae. atlanticus	0
NS6	Ae. atlanticus	0
NS7	Ae. atlanticus	0
NV56	Ae. atlanticus	0
OL22	Ae. atlanticus	0
OR59	Ae. atlanticus	1
P10	Ae. atlanticus	0
RE35	Ae. atlanticus	0
RI34	Ae. atlanticus	0
S1	Ae. atlanticus	0
S2	Ae. atlanticus	1
SF15	Ae. atlanticus	0
SH60	Ae. atlanticus	1
SM62	Ae. atlanticus	1
SM63	Ae. atlanticus	0
SM88	Ae. atlanticus	1
SO87	Ae. atlanticus	0
ST64	Ae. atlanticus	0
ST65	Ae. atlanticus	0
SW86	Ae. atlanticus	0
T16	Ae. atlanticus	0
TR66	Ae. atlanticus	0
V9	Ae. atlanticus	1
WB90	Ae. atlanticus	0
WD12	Ae. atlanticus	0
WE93	Ae. atlanticus	0
WF20	Ae. atlanticus	1
WG89	Ae. atlanticus	0
WH104	Ae. atlanticus	0
WK92	Ae. atlanticus	0
WL14	Ae. atlanticus	0
WN71	Ae. atlanticus	0
WN72	Ae. atlanticus	0
WO73	Ae. atlanticus	0
WP69	Ae. atlanticus	0
WP70	Ae. atlanticus	0
WR91	Ae. atlanticus	0
WT68	Ae. atlanticus	1
BB17	Ae. atropalpus	0
BE74	Ae. atropalpus	0
BF38	Ae. atropalpus	0
BH19	Ae. atropalpus	0
BP39	Ae. atropalpus	0
BP40	Ae. atropalpus	0
CA30	Ae. atropalpus	0
CH23	Ae. atropalpus	0
CO29	Ae. atropalpus	0
CR25	Ae. atropalpus	0
CS96	Ae. atropalpus	0
D41	Ae. atropalpus	0
D42	Ae. atropalpus	0
DB76	Ae. atropalpus	1
E44	Ae. atropalpus	0
EH43	Ae. atropalpus	0
FF31	Ae. atropalpus	0
FF45	Ae. atropalpus	0
FM18	Ae. atropalpus	0
FR13	Ae. atropalpus	0
GL77	Ae. atropalpus	0
GR46	Ae. atropalpus	0
GR47	Ae. atropalpus	0
GR48	Ae. atropalpus	0
GU49	Ae. atropalpus	0
H50	Ae. atropalpus	0
HA78	Ae. atropalpus	0
HD24	Ae. atropalpus	1
K27	Ae. atropalpus	0
LD8	Ae. atropalpus	0
LM28	Ae. atropalpus	0
LY21	Ae. atropalpus	0
M26	Ae. atropalpus	0
MC80	Ae. atropalpus	0
ME81	Ae. atropalpus	0
MF51	Ae. atropalpus	0
MF83	Ae. atropalpus	0
MI82	Ae. atropalpus	0
MO52	Ae. atropalpus	1
N36	Ae. atropalpus	0
NB55	Ae. atropalpus	0
NC32	Ae. atropalpus	0
NC53	Ae. atropalpus	0
NEB84	Ae. atropalpus	0
NG85	Ae. atropalpus	0
NH54	Ae. atropalpus	0
NO57	Ae. atropalpus	0
NO58	Ae. atropalpus	0
NS3	Ae. atropalpus	0
NS5	Ae. atropalpus	0
NS6	Ae. atropalpus	0
NS7	Ae. atropalpus	0
NV56	Ae. atropalpus	0
OL22	Ae. atropalpus	0
OR59	Ae. atropalpus	0
P10	Ae. atropalpus	0
RE35	Ae. atropalpus	0
RI34	Ae. atropalpus	0
S1	Ae. atropalpus	0
S2	Ae. atropalpus	0
SF15	Ae. atropalpus	1
SH60	Ae. atropalpus	0
SM62	Ae. atropalpus	1
SM63	Ae. atropalpus	0
SM88	Ae. atropalpus	0
SO87	Ae. atropalpus	0
ST64	Ae. atropalpus	1
ST65	Ae. atropalpus	0
SW86	Ae. atropalpus	1
T16	Ae. atropalpus	0
TR66	Ae. atropalpus	0
V9	Ae. atropalpus	0
WB90	Ae. atropalpus	0
WD12	Ae. atropalpus	0
WE93	Ae. atropalpus	0
WF20	Ae. atropalpus	0
WG89	Ae. atropalpus	0
WH104	Ae. atropalpus	1
WK92	Ae. atropalpus	0
WL14	Ae. atropalpus	0
WN71	Ae. atropalpus	0
WN72	Ae. atropalpus	0
WO73	Ae. atropalpus	0
WP69	Ae. atropalpus	0
WP70	Ae. atropalpus	0
WR91	Ae. atropalpus	0
WT68	Ae. atropalpus	0
BB17	Ae. aurifer	1
BE74	Ae. aurifer	1
BF38	Ae. aurifer	1
BH19	Ae. aurifer	1
BP39	Ae. aurifer	0
BP40	Ae. aurifer	0
CA30	Ae. aurifer	1
CH23	Ae. aurifer	1
CO29	Ae. aurifer	1
CR25	Ae. aurifer	1
CS96	Ae. aurifer	1
D41	Ae. aurifer	0
D42	Ae. aurifer	1
DB76	Ae. aurifer	1
E44	Ae. aurifer	1
EH43	Ae. aurifer	1
FF31	Ae. aurifer	1
FF45	Ae. aurifer	0
FM18	Ae. aurifer	1
FR13	Ae. aurifer	1
GL77	Ae. aurifer	1
GR46	Ae. aurifer	1
GR47	Ae. aurifer	1
GR48	Ae. aurifer	1
GU49	Ae. aurifer	1
H50	Ae. aurifer	1
HA78	Ae. aurifer	1
HD24	Ae. aurifer	1
K27	Ae. aurifer	1
LD8	Ae. aurifer	1
LM28	Ae. aurifer	1
LY21	Ae. aurifer	1
M26	Ae. aurifer	1
MC80	Ae. aurifer	1
ME81	Ae. aurifer	1
MF51	Ae. aurifer	1
MF83	Ae. aurifer	1
MI82	Ae. aurifer	1
MO52	Ae. aurifer	1
N36	Ae. aurifer	1
NB55	Ae. aurifer	1
NC32	Ae. aurifer	1
NC53	Ae. aurifer	1
NEB84	Ae. aurifer	1
NG85	Ae. aurifer	1
NH54	Ae. aurifer	1
NO57	Ae. aurifer	1
NO58	Ae. aurifer	1
NS3	Ae. aurifer	1
NS5	Ae. aurifer	1
NS6	Ae. aurifer	1
NS7	Ae. aurifer	1
NV56	Ae. aurifer	1
OL22	Ae. aurifer	1
OR59	Ae. aurifer	1
P10	Ae. aurifer	1
RE35	Ae. aurifer	1
RI34	Ae. aurifer	1
S1	Ae. aurifer	1
S2	Ae. aurifer	1
SF15	Ae. aurifer	1
SH60	Ae. aurifer	1
SM62	Ae. aurifer	0
SM63	Ae. aurifer	1
SM88	Ae. aurifer	1
SO87	Ae. aurifer	1
ST64	Ae. aurifer	0
ST65	Ae. aurifer	1
SW86	Ae. aurifer	1
T16	Ae. aurifer	1
TR66	Ae. aurifer	1
V9	Ae. aurifer	1
WB90	Ae. aurifer	0
WD12	Ae. aurifer	1
WE93	Ae. aurifer	1
WF20	Ae. aurifer	1
WG89	Ae. aurifer	0
WH104	Ae. aurifer	1
WK92	Ae. aurifer	1
WL14	Ae. aurifer	1
WN71	Ae. aurifer	1
WN72	Ae. aurifer	1
WO73	Ae. aurifer	1
WP69	Ae. aurifer	1
WP70	Ae. aurifer	1
WR91	Ae. aurifer	1
WT68	Ae. aurifer	1
BB17	Ae. canadensis	1
BE74	Ae. canadensis	1
BF38	Ae. canadensis	1
BH19	Ae. canadensis	1
BP39	Ae. canadensis	1
BP40	Ae. canadensis	1
CA30	Ae. canadensis	1
CH23	Ae. canadensis	1
CO29	Ae. canadensis	1
CR25	Ae. canadensis	1
CS96	Ae. canadensis	1
D41	Ae. canadensis	1
D42	Ae. canadensis	1
DB76	Ae. canadensis	1
E44	Ae. canadensis	1
EH43	Ae. canadensis	1
FF31	Ae. canadensis	1
FF45	Ae. canadensis	1
FM18	Ae. canadensis	1
FR13	Ae. canadensis	1
GL77	Ae. canadensis	1
GR46	Ae. canadensis	1
GR47	Ae. canadensis	1
GR48	Ae. canadensis	1
GU49	Ae. canadensis	1
H50	Ae. canadensis	1
HA78	Ae. canadensis	1
HD24	Ae. canadensis	1
K27	Ae. canadensis	1
LD8	Ae. canadensis	1
LM28	Ae. canadensis	1
LY21	Ae. canadensis	1
M26	Ae. canadensis	1
MC80	Ae. canadensis	1
ME81	Ae. canadensis	1
MF51	Ae. canadensis	1
MF83	Ae. canadensis	1
MI82	Ae. canadensis	1
MO52	Ae. canadensis	1
N36	Ae. canadensis	1
NB55	Ae. canadensis	1
NC32	Ae. canadensis	1
NC53	Ae. canadensis	1
NEB84	Ae. canadensis	1
NG85	Ae. canadensis	1
NH54	Ae. canadensis	1
NO57	Ae. canadensis	1
NO58	Ae. canadensis	1
NS3	Ae. canadensis	1
NS5	Ae. canadensis	1
NS6	Ae. canadensis	1
NS7	Ae. canadensis	1
NV56	Ae. canadensis	1
OL22	Ae. canadensis	1
OR59	Ae. canadensis	1
P10	Ae. canadensis	1
RE35	Ae. canadensis	1
RI34	Ae. canadensis	1
S1	Ae. canadensis	1
S2	Ae. canadensis	1
SF15	Ae. canadensis	1
SH60	Ae. canadensis	1
SM62	Ae. canadensis	1
SM63	Ae. canadensis	1
SM88	Ae. canadensis	1
SO87	Ae. canadensis	1
ST64	Ae. canadensis	1
ST65	Ae. canadensis	1
SW86	Ae. canadensis	1
T16	Ae. canadensis	1
TR66	Ae. canadensis	1
V9	Ae. canadensis	1
WB90	Ae. canadensis	1
WD12	Ae. canadensis	1
WE93	Ae. canadensis	1
WF20	Ae. canadensis	1
WG89	Ae. canadensis	1
WH104	Ae. canadensis	1
WK92	Ae. canadensis	1
WL14	Ae. canadensis	1
WN71	Ae. canadensis	1
WN72	Ae. canadensis	1
WO73	Ae. canadensis	1
WP69	Ae. canadensis	1
WP70	Ae. canadensis	1
WR91	Ae. canadensis	1
WT68	Ae. canadensis	1
BB17	Ae. cantator	1
BE74	Ae. cantator	1
BF38	Ae. cantator	1
BH19	Ae. cantator	1
BP39	Ae. cantator	1
BP40	Ae. cantator	1
CA30	Ae. cantator	1
CH23	Ae. cantator	1
CO29	Ae. cantator	1
CR25	Ae. cantator	1
CS96	Ae. cantator	1
D41	Ae. cantator	1
D42	Ae. cantator	1
DB76	Ae. cantator	1
E44	Ae. cantator	1
EH43	Ae. cantator	1
FF31	Ae. cantator	1
FF45	Ae. cantator	1
FM18	Ae. cantator	1
FR13	Ae. cantator	1
GL77	Ae. cantator	1
GR46	Ae. cantator	1
GR47	Ae. cantator	1
GR48	Ae. cantator	1
GU49	Ae. cantator	1
H50	Ae. cantator	1
HA78	Ae. cantator	1
HD24	Ae. cantator	1
K27	Ae. cantator	1
LD8	Ae. cantator	1
LM28	Ae. cantator	1
LY21	Ae. cantator	1
M26	Ae. cantator	1
MC80	Ae. cantator	1
ME81	Ae. cantator	1
MF51	Ae. cantator	1
MF83	Ae. cantator	1
MI82	Ae. cantator	1
MO52	Ae. cantator	1
N36	Ae. cantator	1
NB55	Ae. cantator	1
NC32	Ae. cantator	1
NC53	Ae. cantator	1
NEB84	Ae. cantator	1
NG85	Ae. cantator	1
NH54	Ae. cantator	1
NO57	Ae. cantator	1
NO58	Ae. cantator	1
NS3	Ae. cantator	1
NS5	Ae. cantator	1
NS6	Ae. cantator	1
NS7	Ae. cantator	1
NV56	Ae. cantator	1
OL22	Ae. cantator	1
OR59	Ae. cantator	1
P10	Ae. cantator	1
RE35	Ae. cantator	1
RI34	Ae. cantator	1
S1	Ae. cantator	1
S2	Ae. cantator	1
SF15	Ae. cantator	1
SH60	Ae. cantator	1
SM62	Ae. cantator	1
SM63	Ae. cantator	1
SM88	Ae. cantator	1
SO87	Ae. cantator	1
ST64	Ae. cantator	1
ST65	Ae. cantator	1
SW86	Ae. cantator	1
T16	Ae. cantator	1
TR66	Ae. cantator	1
V9	Ae. cantator	1
WB90	Ae. cantator	1
WD12	Ae. cantator	1
WE93	Ae. cantator	1
WF20	Ae. cantator	1
WG89	Ae. cantator	1
WH104	Ae. cantator	1
WK92	Ae. cantator	1
WL14	Ae. cantator	1
WN71	Ae. cantator	1
WN72	Ae. cantator	1
WO73	Ae. cantator	1
WP69	Ae. cantator	1
WP70	Ae. cantator	1
WR91	Ae. cantator	1
WT68	Ae. cantator	1
BB17	Ae. cinereus	1
BE74	Ae. cinereus	1
BF38	Ae. cinereus	1
BH19	Ae. cinereus	1
BP39	Ae. cinereus	1
BP40	Ae. cinereus	1
CA30	Ae. cinereus	1
CH23	Ae. cinereus	1
CO29	Ae. cinereus	1
CR25	Ae. cinereus	1
CS96	Ae. cinereus	1
D41	Ae. cinereus	1
D42	Ae. cinereus	1
DB76	Ae. cinereus	1
E44	Ae. cinereus	1
EH43	Ae. cinereus	1
FF31	Ae. cinereus	1
FF45	Ae. cinereus	1
FM18	Ae. cinereus	1
FR13	Ae. cinereus	1
GL77	Ae. cinereus	1
GR46	Ae. cinereus	1
GR47	Ae. cinereus	1
GR48	Ae. cinereus	1
GU49	Ae. cinereus	1
H50	Ae. cinereus	1
HA78	Ae. cinereus	1
HD24	Ae. cinereus	1
K27	Ae. cinereus	1
LD8	Ae. cinereus	1
LM28	Ae. cinereus	1
LY21	Ae. cinereus	1
M26	Ae. cinereus	1
MC80	Ae. cinereus	1
ME81	Ae. cinereus	1
MF51	Ae. cinereus	1
MF83	Ae. cinereus	1
MI82	Ae. cinereus	1
MO52	Ae. cinereus	1
N36	Ae. cinereus	1
NB55	Ae. cinereus	1
NC32	Ae. cinereus	1
NC53	Ae. cinereus	1
NEB84	Ae. cinereus	1
NG85	Ae. cinereus	1
NH54	Ae. cinereus	1
NO57	Ae. cinereus	1
NO58	Ae. cinereus	1
NS3	Ae. cinereus	1
NS5	Ae. cinereus	1
NS6	Ae. cinereus	1
NS7	Ae. cinereus	1
NV56	Ae. cinereus	1
OL22	Ae. cinereus	1
OR59	Ae. cinereus	1
P10	Ae. cinereus	1
RE35	Ae. cinereus	1
RI34	Ae. cinereus	1
S1	Ae. cinereus	1
S2	Ae. cinereus	1
SF15	Ae. cinereus	1
SH60	Ae. cinereus	1
SM62	Ae. cinereus	1
SM63	Ae. cinereus	1
SM88	Ae. cinereus	1
SO87	Ae. cinereus	1
ST64	Ae. cinereus	1
ST65	Ae. cinereus	1
SW86	Ae. cinereus	1
T16	Ae. cinereus	1
TR66	Ae. cinereus	1
V9	Ae. cinereus	1
WB90	Ae. cinereus	1
WD12	Ae. cinereus	1
WE93	Ae. cinereus	1
WF20	Ae. cinereus	1
WG89	Ae. cinereus	1
WH104	Ae. cinereus	1
WK92	Ae. cinereus	1
WL14	Ae. cinereus	1
WN71	Ae. cinereus	1
WN72	Ae. cinereus	1
WO73	Ae. cinereus	1
WP69	Ae. cinereus	1
WP70	Ae. cinereus	1
WR91	Ae. cinereus	1
WT68	Ae. cinereus	1
BB17	Ae. communis	0
BE74	Ae. communis	0
BF38	Ae. communis	0
BH19	Ae. communis	1
BP39	Ae. communis	0
BP40	Ae. communis	0
CA30	Ae. communis	1
CH23	Ae. communis	0
CO29	Ae. communis	1
CR25	Ae. communis	0
CS96	Ae. communis	0
D41	Ae. communis	0
D42	Ae. communis	0
DB76	Ae. communis	0
E44	Ae. communis	0
EH43	Ae. communis	0
FF31	Ae. communis	0
FF45	Ae. communis	1
FM18	Ae. communis	1
FR13	Ae. communis	0
GL77	Ae. communis	0
GR46	Ae. communis	0
GR47	Ae. communis	0
GR48	Ae. communis	1
GU49	Ae. communis	0
H50	Ae. communis	0
HA78	Ae. communis	1
HD24	Ae. communis	0
K27	Ae. communis	1
LD8	Ae. communis	0
LM28	Ae. communis	1
LY21	Ae. communis	1
M26	Ae. communis	0
MC80	Ae. communis	1
ME81	Ae. communis	1
MF51	Ae. communis	0
MF83	Ae. communis	0
MI82	Ae. communis	1
MO52	Ae. communis	0
N36	Ae. communis	0
NB55	Ae. communis	0
NC32	Ae. communis	0
NC53	Ae. communis	0
NEB84	Ae. communis	1
NG85	Ae. communis	0
NH54	Ae. communis	0
NO57	Ae. communis	0
NO58	Ae. communis	0
NS3	Ae. communis	0
NS5	Ae. communis	0
NS6	Ae. communis	0
NS7	Ae. communis	1
NV56	Ae. communis	0
OL22	Ae. communis	0
OR59	Ae. communis	0
P10	Ae. communis	1
RE35	Ae. communis	0
RI34	Ae. communis	0
S1	Ae. communis	0
S2	Ae. communis	1
SF15	Ae. communis	1
SH60	Ae. communis	0
SM62	Ae. communis	0
SM63	Ae. communis	0
SM88	Ae. communis	1
SO87	Ae. communis	0
ST64	Ae. communis	0
ST65	Ae. communis	1
SW86	Ae. communis	0
T16	Ae. communis	1
TR66	Ae. communis	1
V9	Ae. communis	1
WB90	Ae. communis	0
WD12	Ae. communis	0
WE93	Ae. communis	0
WF20	Ae. communis	0
WG89	Ae. communis	0
WH104	Ae. communis	1
WK92	Ae. communis	0
WL14	Ae. communis	1
WN71	Ae. communis	0
WN72	Ae. communis	1
WO73	Ae. communis	0
WP69	Ae. communis	0
WP70	Ae. communis	0
WR91	Ae. communis	0
WT68	Ae. communis	0
BB17	Ae. diantaeus	0
BE74	Ae. diantaeus	0
BF38	Ae. diantaeus	0
BH19	Ae. diantaeus	1
BP39	Ae. diantaeus	0
BP40	Ae. diantaeus	0
CA30	Ae. diantaeus	0
CH23	Ae. diantaeus	0
CO29	Ae. diantaeus	0
CR25	Ae. diantaeus	0
CS96	Ae. diantaeus	0
D41	Ae. diantaeus	0
D42	Ae. diantaeus	0
DB76	Ae. diantaeus	0
E44	Ae. diantaeus	0
EH43	Ae. diantaeus	0
FF31	Ae. diantaeus	0
FF45	Ae. diantaeus	0
FM18	Ae. diantaeus	0
FR13	Ae. diantaeus	0
GL77	Ae. diantaeus	0
GR46	Ae. diantaeus	0
GR47	Ae. diantaeus	0
GR48	Ae. diantaeus	0
GU49	Ae. diantaeus	0
H50	Ae. diantaeus	0
HA78	Ae. diantaeus	0
HD24	Ae. diantaeus	0
K27	Ae. diantaeus	0
LD8	Ae. diantaeus	0
LM28	Ae. diantaeus	0
LY21	Ae. diantaeus	0
M26	Ae. diantaeus	0
MC80	Ae. diantaeus	0
ME81	Ae. diantaeus	0
MF51	Ae. diantaeus	0
MF83	Ae. diantaeus	0
MI82	Ae. diantaeus	0
MO52	Ae. diantaeus	0
N36	Ae. diantaeus	0
NB55	Ae. diantaeus	0
NC32	Ae. diantaeus	0
NC53	Ae. diantaeus	0
NEB84	Ae. diantaeus	0
NG85	Ae. diantaeus	0
NH54	Ae. diantaeus	0
NO57	Ae. diantaeus	0
NO58	Ae. diantaeus	0
NS3	Ae. diantaeus	0
NS5	Ae. diantaeus	0
NS6	Ae. diantaeus	0
NS7	Ae. diantaeus	0
NV56	Ae. diantaeus	0
OL22	Ae. diantaeus	0
OR59	Ae. diantaeus	0
P10	Ae. diantaeus	0
RE35	Ae. diantaeus	0
RI34	Ae. diantaeus	0
S1	Ae. diantaeus	0
S2	Ae. diantaeus	0
SF15	Ae. diantaeus	0
SH60	Ae. diantaeus	0
SM62	Ae. diantaeus	0
SM63	Ae. diantaeus	0
SM88	Ae. diantaeus	0
SO87	Ae. diantaeus	0
ST64	Ae. diantaeus	0
ST65	Ae. diantaeus	0
SW86	Ae. diantaeus	0
T16	Ae. diantaeus	0
TR66	Ae. diantaeus	0
V9	Ae. diantaeus	1
WB90	Ae. diantaeus	0
WD12	Ae. diantaeus	0
WE93	Ae. diantaeus	0
WF20	Ae. diantaeus	0
WG89	Ae. diantaeus	0
WH104	Ae. diantaeus	0
WK92	Ae. diantaeus	0
WL14	Ae. diantaeus	0
WN71	Ae. diantaeus	0
WN72	Ae. diantaeus	0
WO73	Ae. diantaeus	0
WP69	Ae. diantaeus	0
WP70	Ae. diantaeus	0
WR91	Ae. diantaeus	0
WT68	Ae. diantaeus	0
BB17	Ae. excrucians	1
BE74	Ae. excrucians	1
BF38	Ae. excrucians	1
BH19	Ae. excrucians	1
BP39	Ae. excrucians	1
BP40	Ae. excrucians	1
CA30	Ae. excrucians	1
CH23	Ae. excrucians	1
CO29	Ae. excrucians	1
CR25	Ae. excrucians	1
CS96	Ae. excrucians	1
D41	Ae. excrucians	1
D42	Ae. excrucians	1
DB76	Ae. excrucians	1
E44	Ae. excrucians	1
EH43	Ae. excrucians	1
FF31	Ae. excrucians	1
FF45	Ae. excrucians	1
FM18	Ae. excrucians	1
FR13	Ae. excrucians	1
GL77	Ae. excrucians	1
GR46	Ae. excrucians	0
GR47	Ae. excrucians	1
GR48	Ae. excrucians	1
GU49	Ae. excrucians	1
H50	Ae. excrucians	1
HA78	Ae. excrucians	1
HD24	Ae. excrucians	0
K27	Ae. excrucians	1
LD8	Ae. excrucians	1
LM28	Ae. excrucians	1
LY21	Ae. excrucians	1
M26	Ae. excrucians	1
MC80	Ae. excrucians	1
ME81	Ae. excrucians	1
MF51	Ae. excrucians	1
MF83	Ae. excrucians	1
MI82	Ae. excrucians	1
MO52	Ae. excrucians	1
N36	Ae. excrucians	1
NB55	Ae. excrucians	1
NC32	Ae. excrucians	0
NC53	Ae. excrucians	1
NEB84	Ae. excrucians	1
NG85	Ae. excrucians	1
NH54	Ae. excrucians	1
NO57	Ae. excrucians	1
NO58	Ae. excrucians	1
NS3	Ae. excrucians	1
NS5	Ae. excrucians	1
NS6	Ae. excrucians	1
NS7	Ae. excrucians	1
NV56	Ae. excrucians	1
OL22	Ae. excrucians	1
OR59	Ae. excrucians	1
P10	Ae. excrucians	1
RE35	Ae. excrucians	1
RI34	Ae. excrucians	1
S1	Ae. excrucians	1
S2	Ae. excrucians	1
SF15	Ae. excrucians	1
SH60	Ae. excrucians	1
SM62	Ae. excrucians	1
SM63	Ae. excrucians	1
SM88	Ae. excrucians	1
SO87	Ae. excrucians	1
ST64	Ae. excrucians	1
ST65	Ae. excrucians	1
SW86	Ae. excrucians	1
T16	Ae. excrucians	1
TR66	Ae. excrucians	1
V9	Ae. excrucians	1
WB90	Ae. excrucians	1
WD12	Ae. excrucians	1
WE93	Ae. excrucians	1
WF20	Ae. excrucians	1
WG89	Ae. excrucians	1
WH104	Ae. excrucians	1
WK92	Ae. excrucians	1
WL14	Ae. excrucians	1
WN71	Ae. excrucians	1
WN72	Ae. excrucians	1
WO73	Ae. excrucians	1
WP69	Ae. excrucians	1
WP70	Ae. excrucians	1
WR91	Ae. excrucians	1
WT68	Ae. excrucians	1
BB17	Ae. fitchii	1
BE74	Ae. fitchii	0
BF38	Ae. fitchii	0
BH19	Ae. fitchii	0
BP39	Ae. fitchii	0
BP40	Ae. fitchii	0
CA30	Ae. fitchii	1
CH23	Ae. fitchii	0
CO29	Ae. fitchii	1
CR25	Ae. fitchii	0
CS96	Ae. fitchii	0
D41	Ae. fitchii	0
D42	Ae. fitchii	0
DB76	Ae. fitchii	0
E44	Ae. fitchii	0
EH43	Ae. fitchii	0
FF31	Ae. fitchii	0
FF45	Ae. fitchii	0
FM18	Ae. fitchii	0
FR13	Ae. fitchii	0
GL77	Ae. fitchii	0
GR46	Ae. fitchii	0
GR47	Ae. fitchii	0
GR48	Ae. fitchii	0
GU49	Ae. fitchii	0
H50	Ae. fitchii	1
HA78	Ae. fitchii	0
HD24	Ae. fitchii	0
K27	Ae. fitchii	0
LD8	Ae. fitchii	0
LM28	Ae. fitchii	1
LY21	Ae. fitchii	0
M26	Ae. fitchii	0
MC80	Ae. fitchii	0
ME81	Ae. fitchii	0
MF51	Ae. fitchii	0
MF83	Ae. fitchii	0
MI82	Ae. fitchii	0
MO52	Ae. fitchii	0
N36	Ae. fitchii	0
NB55	Ae. fitchii	0
NC32	Ae. fitchii	0
NC53	Ae. fitchii	0
NEB84	Ae. fitchii	1
NG85	Ae. fitchii	0
NH54	Ae. fitchii	0
NO57	Ae. fitchii	1
NO58	Ae. fitchii	0
NS3	Ae. fitchii	1
NS5	Ae. fitchii	0
NS6	Ae. fitchii	0
NS7	Ae. fitchii	1
NV56	Ae. fitchii	0
OL22	Ae. fitchii	0
OR59	Ae. fitchii	0
P10	Ae. fitchii	1
RE35	Ae. fitchii	0
RI34	Ae. fitchii	0
S1	Ae. fitchii	0
S2	Ae. fitchii	0
SF15	Ae. fitchii	1
SH60	Ae. fitchii	0
SM62	Ae. fitchii	0
SM63	Ae. fitchii	0
SM88	Ae. fitchii	0
SO87	Ae. fitchii	0
ST64	Ae. fitchii	0
ST65	Ae. fitchii	0
SW86	Ae. fitchii	1
T16	Ae. fitchii	1
TR66	Ae. fitchii	0
V9	Ae. fitchii	1
WB90	Ae. fitchii	0
WD12	Ae. fitchii	0
WE93	Ae. fitchii	0
WF20	Ae. fitchii	0
WG89	Ae. fitchii	0
WH104	Ae. fitchii	0
WK92	Ae. fitchii	0
WL14	Ae. fitchii	0
WN71	Ae. fitchii	0
WN72	Ae. fitchii	0
WO73	Ae. fitchii	0
WP69	Ae. fitchii	0
WP70	Ae. fitchii	0
WR91	Ae. fitchii	0
WT68	Ae. fitchii	0
BB17	Ae. grossbecki	1
BE74	Ae. grossbecki	0
BF38	Ae. grossbecki	0
BH19	Ae. grossbecki	0
BP39	Ae. grossbecki	1
BP40	Ae. grossbecki	1
CA30	Ae. grossbecki	0
CH23	Ae. grossbecki	0
CO29	Ae. grossbecki	0
CR25	Ae. grossbecki	1
CS96	Ae. grossbecki	1
D41	Ae. grossbecki	0
D42	Ae. grossbecki	1
DB76	Ae. grossbecki	0
E44	Ae. grossbecki	0
EH43	Ae. grossbecki	1
FF31	Ae. grossbecki	1
FF45	Ae. grossbecki	1
FM18	Ae. grossbecki	0
FR13	Ae. grossbecki	0
GL77	Ae. grossbecki	0
GR46	Ae. grossbecki	0
GR47	Ae. grossbecki	1
GR48	Ae. grossbecki	1
GU49	Ae. grossbecki	0
H50	Ae. grossbecki	0
HA78	Ae. grossbecki	1
HD24	Ae. grossbecki	0
K27	Ae. grossbecki	0
LD8	Ae. grossbecki	0
LM28	Ae. grossbecki	0
LY21	Ae. grossbecki	1
M26	Ae. grossbecki	0
MC80	Ae. grossbecki	0
ME81	Ae. grossbecki	0
MF51	Ae. grossbecki	0
MF83	Ae. grossbecki	1
MI82	Ae. grossbecki	0
MO52	Ae. grossbecki	0
N36	Ae. grossbecki	0
NB55	Ae. grossbecki	1
NC32	Ae. grossbecki	1
NC53	Ae. grossbecki	1
NEB84	Ae. grossbecki	1
NG85	Ae. grossbecki	0
NH54	Ae. grossbecki	1
NO57	Ae. grossbecki	1
NO58	Ae. grossbecki	1
NS3	Ae. grossbecki	0
NS5	Ae. grossbecki	0
NS6	Ae. grossbecki	0
NS7	Ae. grossbecki	0
NV56	Ae. grossbecki	0
OL22	Ae. grossbecki	0
OR59	Ae. grossbecki	0
P10	Ae. grossbecki	0
RE35	Ae. grossbecki	0
RI34	Ae. grossbecki	0
S1	Ae. grossbecki	0
S2	Ae. grossbecki	0
SF15	Ae. grossbecki	0
SH60	Ae. grossbecki	1
SM62	Ae. grossbecki	1
SM63	Ae. grossbecki	1
SM88	Ae. grossbecki	1
SO87	Ae. grossbecki	0
ST64	Ae. grossbecki	0
ST65	Ae. grossbecki	1
SW86	Ae. grossbecki	1
T16	Ae. grossbecki	0
TR66	Ae. grossbecki	1
V9	Ae. grossbecki	1
WB90	Ae. grossbecki	0
WD12	Ae. grossbecki	0
WE93	Ae. grossbecki	0
WF20	Ae. grossbecki	1
WG89	Ae. grossbecki	1
WH104	Ae. grossbecki	0
WK92	Ae. grossbecki	1
WL14	Ae. grossbecki	0
WN71	Ae. grossbecki	0
WN72	Ae. grossbecki	1
WO73	Ae. grossbecki	0
WP69	Ae. grossbecki	0
WP70	Ae. grossbecki	0
WR91	Ae. grossbecki	0
WT68	Ae. grossbecki	1
BB17	Ae. hendersoni	0
BE74	Ae. hendersoni	0
BF38	Ae. hendersoni	0
BH19	Ae. hendersoni	0
BP39	Ae. hendersoni	0
BP40	Ae. hendersoni	0
CA30	Ae. hendersoni	0
CH23	Ae. hendersoni	0
CO29	Ae. hendersoni	0
CR25	Ae. hendersoni	0
CS96	Ae. hendersoni	0
D41	Ae. hendersoni	0
D42	Ae. hendersoni	0
DB76	Ae. hendersoni	0
E44	Ae. hendersoni	0
EH43	Ae. hendersoni	0
FF31	Ae. hendersoni	0
FF45	Ae. hendersoni	0
FM18	Ae. hendersoni	0
FR13	Ae. hendersoni	0
GL77	Ae. hendersoni	1
GR46	Ae. hendersoni	0
GR47	Ae. hendersoni	0
GR48	Ae. hendersoni	0
GU49	Ae. hendersoni	0
H50	Ae. hendersoni	0
HA78	Ae. hendersoni	0
HD24	Ae. hendersoni	0
K27	Ae. hendersoni	0
LD8	Ae. hendersoni	0
LM28	Ae. hendersoni	0
LY21	Ae. hendersoni	0
M26	Ae. hendersoni	1
MC80	Ae. hendersoni	0
ME81	Ae. hendersoni	1
MF51	Ae. hendersoni	0
MF83	Ae. hendersoni	0
MI82	Ae. hendersoni	0
MO52	Ae. hendersoni	0
N36	Ae. hendersoni	0
NB55	Ae. hendersoni	0
NC32	Ae. hendersoni	0
NC53	Ae. hendersoni	0
NEB84	Ae. hendersoni	0
NG85	Ae. hendersoni	0
NH54	Ae. hendersoni	0
NO57	Ae. hendersoni	0
NO58	Ae. hendersoni	0
NS3	Ae. hendersoni	0
NS5	Ae. hendersoni	0
NS6	Ae. hendersoni	0
NS7	Ae. hendersoni	0
NV56	Ae. hendersoni	0
OL22	Ae. hendersoni	0
OR59	Ae. hendersoni	0
P10	Ae. hendersoni	0
RE35	Ae. hendersoni	0
RI34	Ae. hendersoni	0
S1	Ae. hendersoni	0
S2	Ae. hendersoni	0
SF15	Ae. hendersoni	0
SH60	Ae. hendersoni	1
SM62	Ae. hendersoni	0
SM63	Ae. hendersoni	0
SM88	Ae. hendersoni	0
SO87	Ae. hendersoni	0
ST64	Ae. hendersoni	0
ST65	Ae. hendersoni	0
SW86	Ae. hendersoni	0
T16	Ae. hendersoni	0
TR66	Ae. hendersoni	0
V9	Ae. hendersoni	0
WB90	Ae. hendersoni	0
WD12	Ae. hendersoni	0
WE93	Ae. hendersoni	0
WF20	Ae. hendersoni	0
WG89	Ae. hendersoni	1
WH104	Ae. hendersoni	0
WK92	Ae. hendersoni	0
WL14	Ae. hendersoni	0
WN71	Ae. hendersoni	0
WN72	Ae. hendersoni	0
WO73	Ae. hendersoni	0
WP69	Ae. hendersoni	0
WP70	Ae. hendersoni	0
WR91	Ae. hendersoni	0
WT68	Ae. hendersoni	0
BB17	Ae. infirmatus	0
BE74	Ae. infirmatus	0
BF38	Ae. infirmatus	0
BH19	Ae. infirmatus	0
BP39	Ae. infirmatus	0
BP40	Ae. infirmatus	0
CA30	Ae. infirmatus	0
CH23	Ae. infirmatus	0
CO29	Ae. infirmatus	0
CR25	Ae. infirmatus	0
CS96	Ae. infirmatus	0
D41	Ae. infirmatus	0
D42	Ae. infirmatus	0
DB76	Ae. infirmatus	0
E44	Ae. infirmatus	0
EH43	Ae. infirmatus	1
FF31	Ae. infirmatus	1
FF45	Ae. infirmatus	0
FM18	Ae. infirmatus	0
FR13	Ae. infirmatus	0
GL77	Ae. infirmatus	0
GR46	Ae. infirmatus	0
GR47	Ae. infirmatus	0
GR48	Ae. infirmatus	1
GU49	Ae. infirmatus	0
H50	Ae. infirmatus	0
HA78	Ae. infirmatus	0
HD24	Ae. infirmatus	0
K27	Ae. infirmatus	0
LD8	Ae. infirmatus	0
LM28	Ae. infirmatus	0
LY21	Ae. infirmatus	0
M26	Ae. infirmatus	0
MC80	Ae. infirmatus	0
ME81	Ae. infirmatus	0
MF51	Ae. infirmatus	0
MF83	Ae. infirmatus	0
MI82	Ae. infirmatus	0
MO52	Ae. infirmatus	0
N36	Ae. infirmatus	0
NB55	Ae. infirmatus	0
NC32	Ae. infirmatus	0
NC53	Ae. infirmatus	0
NEB84	Ae. infirmatus	1
NG85	Ae. infirmatus	0
NH54	Ae. infirmatus	0
NO57	Ae. infirmatus	0
NO58	Ae. infirmatus	0
NS3	Ae. infirmatus	0
NS5	Ae. infirmatus	0
NS6	Ae. infirmatus	0
NS7	Ae. infirmatus	0
NV56	Ae. infirmatus	0
OL22	Ae. infirmatus	0
OR59	Ae. infirmatus	0
P10	Ae. infirmatus	0
RE35	Ae. infirmatus	0
RI34	Ae. infirmatus	0
S1	Ae. infirmatus	0
S2	Ae. infirmatus	0
SF15	Ae. infirmatus	0
SH60	Ae. infirmatus	1
SM62	Ae. infirmatus	1
SM63	Ae. infirmatus	1
SM88	Ae. infirmatus	0
SO87	Ae. infirmatus	0
ST64	Ae. infirmatus	0
ST65	Ae. infirmatus	0
SW86	Ae. infirmatus	1
T16	Ae. infirmatus	0
TR66	Ae. infirmatus	0
V9	Ae. infirmatus	0
WB90	Ae. infirmatus	0
WD12	Ae. infirmatus	0
WE93	Ae. infirmatus	0
WF20	Ae. infirmatus	1
WG89	Ae. infirmatus	0
WH104	Ae. infirmatus	1
WK92	Ae. infirmatus	0
WL14	Ae. infirmatus	0
WN71	Ae. infirmatus	0
WN72	Ae. infirmatus	0
WO73	Ae. infirmatus	0
WP69	Ae. infirmatus	0
WP70	Ae. infirmatus	0
WR91	Ae. infirmatus	0
WT68	Ae. infirmatus	0
BB17	Ae. intrudens	0
BE74	Ae. intrudens	0
BF38	Ae. intrudens	0
BH19	Ae. intrudens	0
BP39	Ae. intrudens	0
BP40	Ae. intrudens	0
CA30	Ae. intrudens	0
CH23	Ae. intrudens	0
CO29	Ae. intrudens	0
CR25	Ae. intrudens	0
CS96	Ae. intrudens	0
D41	Ae. intrudens	0
D42	Ae. intrudens	0
DB76	Ae. intrudens	0
E44	Ae. intrudens	0
EH43	Ae. intrudens	0
FF31	Ae. intrudens	0
FF45	Ae. intrudens	0
FM18	Ae. intrudens	0
FR13	Ae. intrudens	0
GL77	Ae. intrudens	0
GR46	Ae. intrudens	0
GR47	Ae. intrudens	0
GR48	Ae. intrudens	0
GU49	Ae. intrudens	0
H50	Ae. intrudens	0
HA78	Ae. intrudens	0
HD24	Ae. intrudens	0
K27	Ae. intrudens	0
LD8	Ae. intrudens	0
LM28	Ae. intrudens	0
LY21	Ae. intrudens	0
M26	Ae. intrudens	0
MC80	Ae. intrudens	0
ME81	Ae. intrudens	0
MF51	Ae. intrudens	0
MF83	Ae. intrudens	0
MI82	Ae. intrudens	0
MO52	Ae. intrudens	0
N36	Ae. intrudens	0
NB55	Ae. intrudens	0
NC32	Ae. intrudens	0
NC53	Ae. intrudens	0
NEB84	Ae. intrudens	0
NG85	Ae. intrudens	0
NH54	Ae. intrudens	0
NO57	Ae. intrudens	0
NO58	Ae. intrudens	0
NS3	Ae. intrudens	0
NS5	Ae. intrudens	0
NS6	Ae. intrudens	0
NS7	Ae. intrudens	0
NV56	Ae. intrudens	0
OL22	Ae. intrudens	0
OR59	Ae. intrudens	0
P10	Ae. intrudens	0
RE35	Ae. intrudens	0
RI34	Ae. intrudens	0
S1	Ae. intrudens	0
S2	Ae. intrudens	0
SF15	Ae. intrudens	1
SH60	Ae. intrudens	0
SM62	Ae. intrudens	0
SM63	Ae. intrudens	0
SM88	Ae. intrudens	0
SO87	Ae. intrudens	0
ST64	Ae. intrudens	0
ST65	Ae. intrudens	0
SW86	Ae. intrudens	0
T16	Ae. intrudens	0
TR66	Ae. intrudens	0
V9	Ae. intrudens	0
WB90	Ae. intrudens	0
WD12	Ae. intrudens	0
WE93	Ae. intrudens	1
WF20	Ae. intrudens	0
WG89	Ae. intrudens	1
WH104	Ae. intrudens	0
WK92	Ae. intrudens	0
WL14	Ae. intrudens	0
WN71	Ae. intrudens	0
WN72	Ae. intrudens	0
WO73	Ae. intrudens	0
WP69	Ae. intrudens	0
WP70	Ae. intrudens	0
WR91	Ae. intrudens	0
WT68	Ae. intrudens	0
BB17	Ae. japonicus	1
BE74	Ae. japonicus	1
BF38	Ae. japonicus	1
BH19	Ae. japonicus	1
BP39	Ae. japonicus	1
BP40	Ae. japonicus	1
CA30	Ae. japonicus	1
CH23	Ae. japonicus	1
CO29	Ae. japonicus	1
CR25	Ae. japonicus	1
CS96	Ae. japonicus	1
D41	Ae. japonicus	1
D42	Ae. japonicus	1
DB76	Ae. japonicus	1
E44	Ae. japonicus	1
EH43	Ae. japonicus	1
FF31	Ae. japonicus	1
FF45	Ae. japonicus	1
FM18	Ae. japonicus	1
FR13	Ae. japonicus	1
GL77	Ae. japonicus	1
GR46	Ae. japonicus	1
GR47	Ae. japonicus	1
GR48	Ae. japonicus	1
GU49	Ae. japonicus	1
H50	Ae. japonicus	1
HA78	Ae. japonicus	1
HD24	Ae. japonicus	1
K27	Ae. japonicus	1
LD8	Ae. japonicus	1
LM28	Ae. japonicus	1
LY21	Ae. japonicus	1
M26	Ae. japonicus	1
MC80	Ae. japonicus	1
ME81	Ae. japonicus	1
MF51	Ae. japonicus	1
MF83	Ae. japonicus	1
MI82	Ae. japonicus	1
MO52	Ae. japonicus	1
N36	Ae. japonicus	1
NB55	Ae. japonicus	1
NC32	Ae. japonicus	1
NC53	Ae. japonicus	1
NEB84	Ae. japonicus	1
NG85	Ae. japonicus	1
NH54	Ae. japonicus	1
NO57	Ae. japonicus	1
NO58	Ae. japonicus	1
NS3	Ae. japonicus	1
NS5	Ae. japonicus	1
NS6	Ae. japonicus	1
NS7	Ae. japonicus	1
NV56	Ae. japonicus	1
OL22	Ae. japonicus	1
OR59	Ae. japonicus	1
P10	Ae. japonicus	1
RE35	Ae. japonicus	1
RI34	Ae. japonicus	1
S1	Ae. japonicus	1
S2	Ae. japonicus	1
SF15	Ae. japonicus	0
SH60	Ae. japonicus	1
SM62	Ae. japonicus	1
SM63	Ae. japonicus	1
SM88	Ae. japonicus	1
SO87	Ae. japonicus	1
ST64	Ae. japonicus	1
ST65	Ae. japonicus	1
SW86	Ae. japonicus	1
T16	Ae. japonicus	1
TR66	Ae. japonicus	1
V9	Ae. japonicus	1
WB90	Ae. japonicus	1
WD12	Ae. japonicus	1
WE93	Ae. japonicus	1
WF20	Ae. japonicus	1
WG89	Ae. japonicus	1
WH104	Ae. japonicus	1
WK92	Ae. japonicus	1
WL14	Ae. japonicus	1
WN71	Ae. japonicus	1
WN72	Ae. japonicus	1
WO73	Ae. japonicus	1
WP69	Ae. japonicus	1
WP70	Ae. japonicus	1
WR91	Ae. japonicus	1
WT68	Ae. japonicus	1
BB17	Ae. provocans	0
BE74	Ae. provocans	0
BF38	Ae. provocans	0
BH19	Ae. provocans	0
BP39	Ae. provocans	0
BP40	Ae. provocans	0
CA30	Ae. provocans	1
CH23	Ae. provocans	0
CO29	Ae. provocans	1
CR25	Ae. provocans	1
CS96	Ae. provocans	1
D41	Ae. provocans	0
D42	Ae. provocans	0
DB76	Ae. provocans	0
E44	Ae. provocans	0
EH43	Ae. provocans	0
FF31	Ae. provocans	0
FF45	Ae. provocans	0
FM18	Ae. provocans	0
FR13	Ae. provocans	0
GL77	Ae. provocans	0
GR46	Ae. provocans	0
GR47	Ae. provocans	0
GR48	Ae. provocans	0
GU49	Ae. provocans	0
H50	Ae. provocans	0
HA78	Ae. provocans	1
HD24	Ae. provocans	0
K27	Ae. provocans	0
LD8	Ae. provocans	0
LM28	Ae. provocans	1
LY21	Ae. provocans	0
M26	Ae. provocans	0
MC80	Ae. provocans	0
ME81	Ae. provocans	0
MF51	Ae. provocans	0
MF83	Ae. provocans	0
MI82	Ae. provocans	0
MO52	Ae. provocans	0
N36	Ae. provocans	0
NB55	Ae. provocans	0
NC32	Ae. provocans	1
NC53	Ae. provocans	0
NEB84	Ae. provocans	0
NG85	Ae. provocans	0
NH54	Ae. provocans	0
NO57	Ae. provocans	0
NO58	Ae. provocans	0
NS3	Ae. provocans	0
NS5	Ae. provocans	0
NS6	Ae. provocans	0
NS7	Ae. provocans	0
NV56	Ae. provocans	0
OL22	Ae. provocans	0
OR59	Ae. provocans	0
P10	Ae. provocans	1
RE35	Ae. provocans	0
RI34	Ae. provocans	0
S1	Ae. provocans	0
S2	Ae. provocans	0
SF15	Ae. provocans	1
SH60	Ae. provocans	0
SM62	Ae. provocans	0
SM63	Ae. provocans	0
SM88	Ae. provocans	0
SO87	Ae. provocans	0
ST64	Ae. provocans	0
ST65	Ae. provocans	0
SW86	Ae. provocans	1
T16	Ae. provocans	1
TR66	Ae. provocans	0
V9	Ae. provocans	1
WB90	Ae. provocans	0
WD12	Ae. provocans	1
WE93	Ae. provocans	0
WF20	Ae. provocans	0
WG89	Ae. provocans	0
WH104	Ae. provocans	0
WK92	Ae. provocans	0
WL14	Ae. provocans	1
WN71	Ae. provocans	0
WN72	Ae. provocans	0
WO73	Ae. provocans	0
WP69	Ae. provocans	0
WP70	Ae. provocans	0
WR91	Ae. provocans	0
WT68	Ae. provocans	0
BB17	Ae. sollicitans	0
BE74	Ae. sollicitans	1
BF38	Ae. sollicitans	1
BH19	Ae. sollicitans	0
BP39	Ae. sollicitans	1
BP40	Ae. sollicitans	1
CA30	Ae. sollicitans	0
CH23	Ae. sollicitans	0
CO29	Ae. sollicitans	0
CR25	Ae. sollicitans	0
CS96	Ae. sollicitans	0
D41	Ae. sollicitans	1
D42	Ae. sollicitans	1
DB76	Ae. sollicitans	1
E44	Ae. sollicitans	0
EH43	Ae. sollicitans	1
FF31	Ae. sollicitans	0
FF45	Ae. sollicitans	1
FM18	Ae. sollicitans	0
FR13	Ae. sollicitans	0
GL77	Ae. sollicitans	1
GR46	Ae. sollicitans	1
GR47	Ae. sollicitans	1
GR48	Ae. sollicitans	1
GU49	Ae. sollicitans	1
H50	Ae. sollicitans	1
HA78	Ae. sollicitans	0
HD24	Ae. sollicitans	0
K27	Ae. sollicitans	1
LD8	Ae. sollicitans	0
LM28	Ae. sollicitans	1
LY21	Ae. sollicitans	1
M26	Ae. sollicitans	0
MC80	Ae. sollicitans	0
ME81	Ae. sollicitans	0
MF51	Ae. sollicitans	0
MF83	Ae. sollicitans	1
MI82	Ae. sollicitans	0
MO52	Ae. sollicitans	0
N36	Ae. sollicitans	0
NB55	Ae. sollicitans	0
NC32	Ae. sollicitans	1
NC53	Ae. sollicitans	1
NEB84	Ae. sollicitans	0
NG85	Ae. sollicitans	0
NH54	Ae. sollicitans	1
NO57	Ae. sollicitans	1
NO58	Ae. sollicitans	1
NS3	Ae. sollicitans	1
NS5	Ae. sollicitans	1
NS6	Ae. sollicitans	1
NS7	Ae. sollicitans	0
NV56	Ae. sollicitans	1
OL22	Ae. sollicitans	1
OR59	Ae. sollicitans	0
P10	Ae. sollicitans	0
RE35	Ae. sollicitans	0
RI34	Ae. sollicitans	0
S1	Ae. sollicitans	1
S2	Ae. sollicitans	1
SF15	Ae. sollicitans	1
SH60	Ae. sollicitans	0
SM62	Ae. sollicitans	1
SM63	Ae. sollicitans	1
SM88	Ae. sollicitans	0
SO87	Ae. sollicitans	0
ST64	Ae. sollicitans	1
ST65	Ae. sollicitans	1
SW86	Ae. sollicitans	1
T16	Ae. sollicitans	0
TR66	Ae. sollicitans	1
V9	Ae. sollicitans	0
WB90	Ae. sollicitans	1
WD12	Ae. sollicitans	0
WE93	Ae. sollicitans	0
WF20	Ae. sollicitans	1
WG89	Ae. sollicitans	0
WH104	Ae. sollicitans	1
WK92	Ae. sollicitans	1
WL14	Ae. sollicitans	0
WN71	Ae. sollicitans	1
WN72	Ae. sollicitans	0
WO73	Ae. sollicitans	0
WP69	Ae. sollicitans	0
WP70	Ae. sollicitans	1
WR91	Ae. sollicitans	0
WT68	Ae. sollicitans	0
BB17	Ae. sticticus	1
BE74	Ae. sticticus	1
BF38	Ae. sticticus	1
BH19	Ae. sticticus	1
BP39	Ae. sticticus	1
BP40	Ae. sticticus	1
CA30	Ae. sticticus	1
CH23	Ae. sticticus	1
CO29	Ae. sticticus	1
CR25	Ae. sticticus	1
CS96	Ae. sticticus	1
D41	Ae. sticticus	1
D42	Ae. sticticus	1
DB76	Ae. sticticus	1
E44	Ae. sticticus	1
EH43	Ae. sticticus	1
FF31	Ae. sticticus	1
FF45	Ae. sticticus	1
FM18	Ae. sticticus	1
FR13	Ae. sticticus	1
GL77	Ae. sticticus	1
GR46	Ae. sticticus	1
GR47	Ae. sticticus	1
GR48	Ae. sticticus	1
GU49	Ae. sticticus	1
H50	Ae. sticticus	1
HA78	Ae. sticticus	1
HD24	Ae. sticticus	1
K27	Ae. sticticus	1
LD8	Ae. sticticus	1
LM28	Ae. sticticus	1
LY21	Ae. sticticus	1
M26	Ae. sticticus	1
MC80	Ae. sticticus	1
ME81	Ae. sticticus	1
MF51	Ae. sticticus	1
MF83	Ae. sticticus	1
MI82	Ae. sticticus	1
MO52	Ae. sticticus	1
N36	Ae. sticticus	1
NB55	Ae. sticticus	1
NC32	Ae. sticticus	1
NC53	Ae. sticticus	1
NEB84	Ae. sticticus	1
NG85	Ae. sticticus	1
NH54	Ae. sticticus	1
NO57	Ae. sticticus	1
NO58	Ae. sticticus	1
NS3	Ae. sticticus	1
NS5	Ae. sticticus	1
NS6	Ae. sticticus	1
NS7	Ae. sticticus	1
NV56	Ae. sticticus	1
OL22	Ae. sticticus	1
OR59	Ae. sticticus	1
P10	Ae. sticticus	1
RE35	Ae. sticticus	1
RI34	Ae. sticticus	1
S1	Ae. sticticus	1
S2	Ae. sticticus	1
SF15	Ae. sticticus	1
SH60	Ae. sticticus	1
SM62	Ae. sticticus	1
SM63	Ae. sticticus	1
SM88	Ae. sticticus	1
SO87	Ae. sticticus	1
ST64	Ae. sticticus	1
ST65	Ae. sticticus	1
SW86	Ae. sticticus	1
T16	Ae. sticticus	1
TR66	Ae. sticticus	1
V9	Ae. sticticus	1
WB90	Ae. sticticus	1
WD12	Ae. sticticus	1
WE93	Ae. sticticus	1
WF20	Ae. sticticus	1
WG89	Ae. sticticus	1
WH104	Ae. sticticus	1
WK92	Ae. sticticus	1
WL14	Ae. sticticus	1
WN71	Ae. sticticus	1
WN72	Ae. sticticus	1
WO73	Ae. sticticus	1
WP69	Ae. sticticus	1
WP70	Ae. sticticus	1
WR91	Ae. sticticus	1
WT68	Ae. sticticus	1
BB17	Ae. stimulans	1
BE74	Ae. stimulans	1
BF38	Ae. stimulans	1
BH19	Ae. stimulans	1
BP39	Ae. stimulans	1
BP40	Ae. stimulans	1
CA30	Ae. stimulans	1
CH23	Ae. stimulans	1
CO29	Ae. stimulans	1
CR25	Ae. stimulans	1
CS96	Ae. stimulans	1
D41	Ae. stimulans	1
D42	Ae. stimulans	1
DB76	Ae. stimulans	1
E44	Ae. stimulans	1
EH43	Ae. stimulans	1
FF31	Ae. stimulans	1
FF45	Ae. stimulans	1
FM18	Ae. stimulans	1
FR13	Ae. stimulans	1
GL77	Ae. stimulans	1
GR46	Ae. stimulans	1
GR47	Ae. stimulans	1
GR48	Ae. stimulans	1
GU49	Ae. stimulans	1
H50	Ae. stimulans	1
HA78	Ae. stimulans	1
HD24	Ae. stimulans	1
K27	Ae. stimulans	1
LD8	Ae. stimulans	1
LM28	Ae. stimulans	1
LY21	Ae. stimulans	1
M26	Ae. stimulans	1
MC80	Ae. stimulans	1
ME81	Ae. stimulans	1
MF51	Ae. stimulans	1
MF83	Ae. stimulans	1
MI82	Ae. stimulans	1
MO52	Ae. stimulans	1
N36	Ae. stimulans	1
NB55	Ae. stimulans	1
NC32	Ae. stimulans	1
NC53	Ae. stimulans	1
NEB84	Ae. stimulans	1
NG85	Ae. stimulans	1
NH54	Ae. stimulans	1
NO57	Ae. stimulans	1
NO58	Ae. stimulans	1
NS3	Ae. stimulans	1
NS5	Ae. stimulans	1
NS6	Ae. stimulans	1
NS7	Ae. stimulans	1
NV56	Ae. stimulans	1
OL22	Ae. stimulans	1
OR59	Ae. stimulans	1
P10	Ae. stimulans	1
RE35	Ae. stimulans	1
RI34	Ae. stimulans	1
S1	Ae. stimulans	1
S2	Ae. stimulans	1
SF15	Ae. stimulans	1
SH60	Ae. stimulans	1
SM62	Ae. stimulans	1
SM63	Ae. stimulans	1
SM88	Ae. stimulans	1
SO87	Ae. stimulans	1
ST64	Ae. stimulans	1
ST65	Ae. stimulans	1
SW86	Ae. stimulans	1
T16	Ae. stimulans	1
TR66	Ae. stimulans	1
V9	Ae. stimulans	1
WB90	Ae. stimulans	1
WD12	Ae. stimulans	1
WE93	Ae. stimulans	1
WF20	Ae. stimulans	1
WG89	Ae. stimulans	1
WH104	Ae. stimulans	1
WK92	Ae. stimulans	1
WL14	Ae. stimulans	1
WN71	Ae. stimulans	1
WN72	Ae. stimulans	1
WO73	Ae. stimulans	1
WP69	Ae. stimulans	1
WP70	Ae. stimulans	1
WR91	Ae. stimulans	1
WT68	Ae. stimulans	1
BB17	Ae. taeniorhynchus	0
BE74	Ae. taeniorhynchus	1
BF38	Ae. taeniorhynchus	1
BH19	Ae. taeniorhynchus	0
BP39	Ae. taeniorhynchus	1
BP40	Ae. taeniorhynchus	1
CA30	Ae. taeniorhynchus	0
CH23	Ae. taeniorhynchus	1
CO29	Ae. taeniorhynchus	0
CR25	Ae. taeniorhynchus	0
CS96	Ae. taeniorhynchus	0
D41	Ae. taeniorhynchus	1
D42	Ae. taeniorhynchus	1
DB76	Ae. taeniorhynchus	1
E44	Ae. taeniorhynchus	1
EH43	Ae. taeniorhynchus	1
FF31	Ae. taeniorhynchus	1
FF45	Ae. taeniorhynchus	1
FM18	Ae. taeniorhynchus	0
FR13	Ae. taeniorhynchus	0
GL77	Ae. taeniorhynchus	0
GR46	Ae. taeniorhynchus	1
GR47	Ae. taeniorhynchus	0
GR48	Ae. taeniorhynchus	0
GU49	Ae. taeniorhynchus	1
H50	Ae. taeniorhynchus	0
HA78	Ae. taeniorhynchus	0
HD24	Ae. taeniorhynchus	0
K27	Ae. taeniorhynchus	1
LD8	Ae. taeniorhynchus	1
LM28	Ae. taeniorhynchus	0
LY21	Ae. taeniorhynchus	0
M26	Ae. taeniorhynchus	0
MC80	Ae. taeniorhynchus	0
ME81	Ae. taeniorhynchus	0
MF51	Ae. taeniorhynchus	1
MF83	Ae. taeniorhynchus	1
MI82	Ae. taeniorhynchus	0
MO52	Ae. taeniorhynchus	0
N36	Ae. taeniorhynchus	0
NB55	Ae. taeniorhynchus	0
NC32	Ae. taeniorhynchus	1
NC53	Ae. taeniorhynchus	1
NEB84	Ae. taeniorhynchus	0
NG85	Ae. taeniorhynchus	0
NH54	Ae. taeniorhynchus	0
NO57	Ae. taeniorhynchus	1
NO58	Ae. taeniorhynchus	1
NS3	Ae. taeniorhynchus	1
NS5	Ae. taeniorhynchus	1
NS6	Ae. taeniorhynchus	1
NS7	Ae. taeniorhynchus	0
NV56	Ae. taeniorhynchus	0
OL22	Ae. taeniorhynchus	1
OR59	Ae. taeniorhynchus	0
P10	Ae. taeniorhynchus	1
RE35	Ae. taeniorhynchus	1
RI34	Ae. taeniorhynchus	1
S1	Ae. taeniorhynchus	1
S2	Ae. taeniorhynchus	1
SF15	Ae. taeniorhynchus	0
SH60	Ae. taeniorhynchus	0
SM62	Ae. taeniorhynchus	1
SM63	Ae. taeniorhynchus	1
SM88	Ae. taeniorhynchus	0
SO87	Ae. taeniorhynchus	0
ST64	Ae. taeniorhynchus	1
ST65	Ae. taeniorhynchus	1
SW86	Ae. taeniorhynchus	1
T16	Ae. taeniorhynchus	0
TR66	Ae. taeniorhynchus	0
V9	Ae. taeniorhynchus	1
WB90	Ae. taeniorhynchus	1
WD12	Ae. taeniorhynchus	0
WE93	Ae. taeniorhynchus	1
WF20	Ae. taeniorhynchus	1
WG89	Ae. taeniorhynchus	0
WH104	Ae. taeniorhynchus	1
WK92	Ae. taeniorhynchus	1
WL14	Ae. taeniorhynchus	0
WN71	Ae. taeniorhynchus	1
WN72	Ae. taeniorhynchus	0
WO73	Ae. taeniorhynchus	0
WP69	Ae. taeniorhynchus	1
WP70	Ae. taeniorhynchus	1
WR91	Ae. taeniorhynchus	1
WT68	Ae. taeniorhynchus	1
BB17	Ae. thibaulti	1
BE74	Ae. thibaulti	1
BF38	Ae. thibaulti	1
BH19	Ae. thibaulti	1
BP39	Ae. thibaulti	1
BP40	Ae. thibaulti	1
CA30	Ae. thibaulti	1
CH23	Ae. thibaulti	1
CO29	Ae. thibaulti	1
CR25	Ae. thibaulti	1
CS96	Ae. thibaulti	1
D41	Ae. thibaulti	1
D42	Ae. thibaulti	1
DB76	Ae. thibaulti	1
E44	Ae. thibaulti	1
EH43	Ae. thibaulti	1
FF31	Ae. thibaulti	1
FF45	Ae. thibaulti	0
FM18	Ae. thibaulti	1
FR13	Ae. thibaulti	1
GL77	Ae. thibaulti	1
GR46	Ae. thibaulti	1
GR47	Ae. thibaulti	1
GR48	Ae. thibaulti	1
GU49	Ae. thibaulti	1
H50	Ae. thibaulti	1
HA78	Ae. thibaulti	1
HD24	Ae. thibaulti	1
K27	Ae. thibaulti	1
LD8	Ae. thibaulti	1
LM28	Ae. thibaulti	1
LY21	Ae. thibaulti	1
M26	Ae. thibaulti	1
MC80	Ae. thibaulti	1
ME81	Ae. thibaulti	1
MF51	Ae. thibaulti	1
MF83	Ae. thibaulti	1
MI82	Ae. thibaulti	1
MO52	Ae. thibaulti	1
N36	Ae. thibaulti	1
NB55	Ae. thibaulti	1
NC32	Ae. thibaulti	1
NC53	Ae. thibaulti	1
NEB84	Ae. thibaulti	1
NG85	Ae. thibaulti	1
NH54	Ae. thibaulti	1
NO57	Ae. thibaulti	1
NO58	Ae. thibaulti	1
NS3	Ae. thibaulti	1
NS5	Ae. thibaulti	1
NS6	Ae. thibaulti	1
NS7	Ae. thibaulti	1
NV56	Ae. thibaulti	1
OL22	Ae. thibaulti	1
OR59	Ae. thibaulti	1
P10	Ae. thibaulti	1
RE35	Ae. thibaulti	1
RI34	Ae. thibaulti	1
S1	Ae. thibaulti	1
S2	Ae. thibaulti	1
SF15	Ae. thibaulti	1
SH60	Ae. thibaulti	1
SM62	Ae. thibaulti	1
SM63	Ae. thibaulti	1
SM88	Ae. thibaulti	1
SO87	Ae. thibaulti	1
ST64	Ae. thibaulti	1
ST65	Ae. thibaulti	1
SW86	Ae. thibaulti	1
T16	Ae. thibaulti	1
TR66	Ae. thibaulti	1
V9	Ae. thibaulti	1
WB90	Ae. thibaulti	1
WD12	Ae. thibaulti	1
WE93	Ae. thibaulti	1
WF20	Ae. thibaulti	1
WG89	Ae. thibaulti	1
WH104	Ae. thibaulti	1
WK92	Ae. thibaulti	1
WL14	Ae. thibaulti	1
WN71	Ae. thibaulti	1
WN72	Ae. thibaulti	1
WO73	Ae. thibaulti	1
WP69	Ae. thibaulti	1
WP70	Ae. thibaulti	1
[truncated: 2,003 more rows]

## Sheet: Species-level collections
Species	Year	Collect	Prv.Single.St	N.Sites	Effort
Ae. abserratus	2001	429	0.533333	30	966
Ae. albopictus	2001	0	NA	NA	966
Ae. atlanticus	2001	0	NA	NA	966
Ae. atropalpus	2001	2	1	2	966
Ae. aurifer	2001	1752	0.575758	33	966
Ae. canadensis	2001	7071	0.0864198	81	966
Ae. cantator	2001	1039	0.325	40	966
Ae. cinereus	2001	6557	0.0519481	77	966
Ae. communis	2001	5	0.5	2	966
Ae. diantaeus	2001	0	NA	NA	966
Ae. excrucians	2001	898	0.359375	64	966
Ae. fitchii	2001	0	NA	NA	966
Ae. grossbecki	2001	0	NA	NA	966
Ae. hendersoni	2001	0	NA	NA	966
Ae. infirmatus	2001	0	NA	NA	966
Ae. intrudens	2001	0	NA	NA	966
Ae. japonicus	2001	371	0.571429	56	966
Ae. provocans	2001	41	1	1	966
Ae. sollicitans	2001	559	0.153846	13	966
Ae. sticticus	2001	4548	0.342857	70	966
Ae. stimulans	2001	443	0.641026	39	966
Ae. taeniorhynchus	2001	3377	0.384615	13	966
Ae. thibaulti	2001	0	NA	NA	966
Ae. triseriatus	2001	3206	0.1875	80	966
Ae. trivittatus	2001	19266	0	85	966
Ae. vexans	2001	13509	0.060241	83	966
An. barberi	2001	1	1	1	966
An. crucians	2001	0	NA	NA	966
An. punctipennis	2001	2357	0.0240964	83	966
An. quadrimaculatus	2001	344	0.375	56	966
An. walkeri	2001	979	0.575758	33	966
Coq. perturbans	2001	22637	0.141176	85	966
Cul. melanura	2001	4844	0.138889	72	966
Cul. minnesotae	2001	32	0.666667	3	966
Cul. morsitans	2001	94	0.48	25	966
Cx. erraticus	2001	0	NA	NA	966
Cx. pipiens	2001	1803	0.194805	77	966
Cx. restuans	2001	2556	0.0731707	82	966
Cx. salinarius	2001	3058	0.238095	63	966
Cx. territans	2001	95	0.677419	31	966
Or. signifera	2001	1	1	1	966
Ps. ciliata	2001	0	NA	NA	966
Ps. columbiae	2001	0	NA	NA	966
Ps. ferox	2001	2288	0.285714	70	966
Ps. howardii	2001	0	NA	NA	966
Ur. sapphirina	2001	2603	0.112676	71	966
Ae. abserratus	2002	801	0.5	42	1212
Ae. albopictus	2002	0	NA	NA	1212
Ae. atlanticus	2002	0	NA	NA	1212
Ae. atropalpus	2002	0	NA	NA	1212
Ae. aurifer	2002	973	0.580645	31	1212
Ae. canadensis	2002	13059	0.102564	78	1212
Ae. cantator	2002	1768	0.31746	63	1212
Ae. cinereus	2002	11768	0.0952381	84	1212
Ae. communis	2002	19	1	2	1212
Ae. diantaeus	2002	0	NA	NA	1212
Ae. excrucians	2002	527	0.36	50	1212
Ae. fitchii	2002	4	1	1	1212
Ae. grossbecki	2002	0	NA	NA	1212
Ae. hendersoni	2002	0	NA	NA	1212
Ae. infirmatus	2002	0	NA	NA	1212
Ae. intrudens	2002	0	NA	NA	1212
Ae. japonicus	2002	502	0.3125	48	1212
Ae. provocans	2002	2	1	2	1212
Ae. sollicitans	2002	1129	0.4	15	1212
Ae. sticticus	2002	7810	0.219178	73	1212
Ae. stimulans	2002	611	0.604167	48	1212
Ae. taeniorhynchus	2002	2902	0.307692	13	1212
Ae. thibaulti	2002	0	NA	NA	1212
Ae. triseriatus	2002	1744	0.118421	76	1212
Ae. trivittatus	2002	5700	0.192771	83	1212
Ae. vexans	2002	12862	0.0581395	86	1212
An. barberi	2002	4	1	3	1212
An. crucians	2002	38	0.714286	7	1212
An. punctipennis	2002	1407	0.142857	84	1212
An. quadrimaculatus	2002	445	0.362319	69	1212
An. walkeri	2002	595	0.5	26	1212
Coq. perturbans	2002	19826	0.0481928	83	1212
Cul. melanura	2002	2839	0.222222	63	1212
Cul. minnesotae	2002	1	1	1	1212
Cul. morsitans	2002	107	0.5	28	1212
Cx. erraticus	2002	0	NA	NA	1212
Cx. pipiens	2002	3009	0.190476	84	1212
Cx. restuans	2002	3124	0.0465116	86	1212
Cx. salinarius	2002	4314	0.102564	78	1212
Cx. territans	2002	22	0.8125	16	1212
Or. signifera	2002	0	NA	NA	1212
Ps. ciliata	2002	0	NA	NA	1212
Ps. columbiae	2002	0	NA	NA	1212
Ps. ferox	2002	1318	0.459016	61	1212
Ps. howardii	2002	0	NA	NA	1212
Ur. sapphirina	2002	2239	0.2	75	1212
Ae. abserratus	2003	4377	0.237288	59	1342
Ae. albopictus	2003	0	NA	NA	1342
Ae. atlanticus	2003	0	NA	NA	1342
Ae. atropalpus	2003	1	1	1	1342
Ae. aurifer	2003	2980	0.4	50	1342
Ae. canadensis	2003	51004	0.0238095	84	1342
Ae. cantator	2003	5015	0.26087	69	1342
Ae. cinereus	2003	18251	0.0352941	85	1342
Ae. communis	2003	187	0.714286	14	1342
Ae. diantaeus	2003	1	1	1	1342
Ae. excrucians	2003	924	0.415094	53	1342
Ae. fitchii	2003	0	NA	NA	1342
Ae. grossbecki	2003	0	NA	NA	1342
Ae. hendersoni	2003	0	NA	NA	1342
Ae. infirmatus	2003	0	NA	NA	1342
Ae. intrudens	2003	0	NA	NA	1342
Ae. japonicus	2003	419	0.368421	57	1342
Ae. provocans	2003	68	0.333333	3	1342
Ae. sollicitans	2003	2780	0.368421	19	1342
Ae. sticticus	2003	18137	0.104651	86	1342
Ae. stimulans	2003	2219	0.169014	71	1342
Ae. taeniorhynchus	2003	3085	0.461538	13	1342
Ae. thibaulti	2003	0	NA	NA	1342
Ae. triseriatus	2003	4578	0.05	80	1342
Ae. trivittatus	2003	16210	0.0114943	87	1342
Ae. vexans	2003	25034	0	87	1342
An. barberi	2003	1	1	1	1342
An. crucians	2003	6	1	1	1342
An. punctipennis	2003	3489	0.0229885	87	1342
An. quadrimaculatus	2003	358	0.327273	55	1342
An. walkeri	2003	1901	0.30303	33	1342
Coq. perturbans	2003	27442	0.0465116	86	1342
Cul. melanura	2003	16211	0.0375	80	1342
Cul. minnesotae	2003	66	0.571429	7	1342
Cul. morsitans	2003	366	0.162162	37	1342
Cx. erraticus	2003	0	NA	NA	1342
Cx. pipiens	2003	2864	0.0722892	83	1342
Cx. restuans	2003	7278	0	87	1342
Cx. salinarius	2003	16278	0.0116279	86	1342
Cx. territans	2003	134	0.62	50	1342
Or. signifera	2003	4	1	4	1342
Ps. ciliata	2003	0	NA	NA	1342
Ps. columbiae	2003	0	NA	NA	1342
Ps. ferox	2003	8246	0.13253	83	1342
Ps. howardii	2003	0	NA	NA	1342
Ur. sapphirina	2003	2190	0.105263	76	1342
Ae. abserratus	2004	2430	0.5	56	1276
Ae. albopictus	2004	0	NA	NA	1276
Ae. atlanticus	2004	0	NA	NA	1276
Ae. atropalpus	2004	9	0.5	2	1276
Ae. aurifer	2004	1657	0.5	42	1276
Ae. canadensis	2004	22891	0.0121951	82	1276
Ae. cantator	2004	4438	0.353846	65	1276
Ae. cinereus	2004	12684	0.0813953	86	1276
Ae. communis	2004	35	0.5	2	1276
Ae. diantaeus	2004	0	NA	NA	1276
Ae. excrucians	2004	691	0.395349	43	1276
Ae. fitchii	2004	6	1	1	1276
Ae. grossbecki	2004	0	NA	NA	1276
Ae. hendersoni	2004	1	1	1	1276
Ae. infirmatus	2004	0	NA	NA	1276
Ae. intrudens	2004	0	NA	NA	1276
Ae. japonicus	2004	780	0.421053	57	1276
Ae. provocans	2004	26	0.666667	3	1276
Ae. sollicitans	2004	3222	0.421053	19	1276
Ae. sticticus	2004	939	0.512195	41	1276
Ae. stimulans	2004	2055	0.25	80	1276
Ae. taeniorhynchus	2004	7913	0.230769	13	1276
Ae. thibaulti	2004	3720	0.489362	47	1276
Ae. triseriatus	2004	2392	0.135802	81	1276
Ae. trivittatus	2004	5233	0.240506	79	1276
Ae. vexans	2004	15748	0.0348837	86	1276
An. barberi	2004	5	1	4	1276
An. crucians	2004	0	NA	NA	1276
An. punctipennis	2004	1315	0.0941176	85	1276
An. quadrimaculatus	2004	194	0.413043	46	1276
An. walkeri	2004	456	0.5	34	1276
Coq. perturbans	2004	24323	0.0344828	87	1276
Cul. melanura	2004	7616	0.101266	79	1276
Cul. minnesotae	2004	20	0.333333	6	1276
Cul. morsitans	2004	86	0.576923	26	1276
Cx. erraticus	2004	0	NA	NA	1276
Cx. pipiens	2004	2280	0.232877	73	1276
Cx. restuans	2004	1701	0.146341	82	1276
Cx. salinarius	2004	8023	0.217391	69	1276
Cx. territans	2004	32	0.823529	17	1276
Or. signifera	2004	0	NA	NA	1276
Ps. ciliata	2004	0	NA	NA	1276
Ps. columbiae	2004	0	NA	NA	1276
Ps. ferox	2004	1556	0.293103	58	1276
Ps. howardii	2004	0	NA	NA	1276
Ur. sapphirina	2004	2319	0.0909091	77	1276
Ae. abserratus	2005	1712	0.521739	46	1132
Ae. albopictus	2005	0	NA	NA	1132
Ae. atlanticus	2005	0	NA	NA	1132
Ae. atropalpus	2005	0	NA	NA	1132
Ae. aurifer	2005	2240	0.479167	48	1132
Ae. canadensis	2005	11586	0.025974	77	1132
Ae. cantator	2005	3512	0.354839	62	1132
Ae. cinereus	2005	5926	0.0617284	81	1132
Ae. communis	2005	59	0.75	4	1132
Ae. diantaeus	2005	4	1	1	1132
Ae. excrucians	2005	501	0.510638	47	1132
Ae. fitchii	2005	0	NA	NA	1132
Ae. grossbecki	2005	0	NA	NA	1132
Ae. hendersoni	2005	0	NA	NA	1132
Ae. infirmatus	2005	0	NA	NA	1132
Ae. intrudens	2005	0	NA	NA	1132
Ae. japonicus	2005	610	0.359375	64	1132
Ae. provocans	2005	86	0.333333	3	1132
Ae. sollicitans	2005	2704	0.375	16	1132
Ae. sticticus	2005	1191	0.666667	36	1132
Ae. stimulans	2005	1486	0.324324	74	1132
Ae. taeniorhynchus	2005	4626	0.428571	14	1132
Ae. thibaulti	2005	2093	0.479167	48	1132
Ae. triseriatus	2005	978	0.179487	78	1132
Ae. trivittatus	2005	2241	0.371429	70	1132
Ae. vexans	2005	8595	0.0470588	85	1132
An. barberi	2005	1	1	1	1132
An. crucians	2005	0	NA	NA	1132
An. punctipennis	2005	1997	0.0843373	83	1132
An. quadrimaculatus	2005	525	0.430769	65	1132
An. walkeri	2005	492	0.5	28	1132
Coq. perturbans	2005	18273	0.0232558	86	1132
Cul. melanura	2005	4475	0.148649	74	1132
Cul. minnesotae	2005	23	0.4	5	1132
Cul. morsitans	2005	33	0.785714	14	1132
Cx. erraticus	2005	0	NA	NA	1132
Cx. pipiens	2005	2551	0.105882	85	1132
Cx. restuans	2005	1812	0.123457	81	1132
Cx. salinarius	2005	3097	0.28	75	1132
Cx. territans	2005	41	0.823529	17	1132
Or. signifera	2005	2	1	2	1132
Ps. ciliata	2005	0	NA	NA	1132
Ps. columbiae	2005	0	NA	NA	1132
Ps. ferox	2005	1247	0.344828	58	1132
Ps. howardii	2005	0	NA	NA	1132
Ur. sapphirina	2005	2331	0.1125	80	1132
Ae. abserratus	2006	2446	0.368421	38	1136
Ae. albopictus	2006	0	NA	NA	1136
Ae. atlanticus	2006	0	NA	NA	1136
Ae. atropalpus	2006	3	1	3	1136
Ae. aurifer	2006	914	0.555556	27	1136
Ae. canadensis	2006	18495	0.0823529	85	1136
Ae. cantator	2006	3969	0.296875	64	1136
Ae. cinereus	2006	12051	0.0987654	81	1136
Ae. communis	2006	31	0.8	5	1136
Ae. diantaeus	2006	0	NA	NA	1136
Ae. excrucians	2006	351	0.631579	38	1136
Ae. fitchii	2006	0	NA	NA	1136
Ae. grossbecki	2006	1	1	1	1136
Ae. hendersoni	2006	0	NA	NA	1136
Ae. infirmatus	2006	0	NA	NA	1136
Ae. intrudens	2006	0	NA	NA	1136
Ae. japonicus	2006	342	0.280702	57	1136
Ae. provocans	2006	3	1	1	1136
Ae. sollicitans	2006	1725	0.307692	13	1136
Ae. sticticus	2006	8478	0.191781	73	1136
Ae. stimulans	2006	996	0.352941	68	1136
Ae. taeniorhynchus	2006	2569	0.428571	14	1136
Ae. thibaulti	2006	6412	0.435897	39	1136
Ae. triseriatus	2006	1793	0.151899	79	1136
Ae. trivittatus	2006	11249	0.0117647	85	1136
Ae. vexans	2006	21971	0	87	1136
An. barberi	2006	0	NA	NA	1136
An. crucians	2006	0	NA	NA	1136
An. punctipennis	2006	1753	0.105882	85	1136
An. quadrimaculatus	2006	336	0.5	48	1136
An. walkeri	2006	1998	0.358974	39	1136
Coq. perturbans	2006	13482	0.0886076	79	1136
Cul. melanura	2006	6272	0.102941	68	1136
Cul. minnesotae	2006	71	0.6	5	1136
Cul. morsitans	2006	28	0.583333	12	1136
Cx. erraticus	2006	0	NA	NA	1136
Cx. pipiens	2006	8344	0.060241	83	1136
Cx. restuans	2006	1962	0.0941176	85	1136
Cx. salinarius	2006	10403	0.25974	77	1136
Cx. territans	2006	71	0.72	25	1136
Or. signifera	2006	1	1	1	1136
Ps. ciliata	2006	0	NA	NA	1136
Ps. columbiae	2006	0	NA	NA	1136
Ps. ferox	2006	7023	0.181818	77	1136
Ps. howardii	2006	0	NA	NA	1136
Ur. sapphirina	2006	5477	0.1125	80	1136
Ae. abserratus	2007	2789	0.345455	55	1222
Ae. albopictus	2007	0	NA	NA	1222
Ae. atlanticus	2007	0	NA	NA	1222
Ae. atropalpus	2007	0	NA	NA	1222
Ae. aurifer	2007	1369	0.48	50	1222
Ae. canadensis	2007	17624	0.0481928	83	1222
Ae. cantator	2007	3060	0.37931	58	1222
Ae. cinereus	2007	8341	0.097561	82	1222
Ae. communis	2007	30	1	2	1222
Ae. diantaeus	2007	0	NA	NA	1222
Ae. excrucians	2007	386	0.45	40	1222
Ae. fitchii	2007	1	1	1	1222
Ae. grossbecki	2007	5	1	5	1222
Ae. hendersoni	2007	0	NA	NA	1222
Ae. infirmatus	2007	0	NA	NA	1222
Ae. intrudens	2007	0	NA	NA	1222
Ae. japonicus	2007	794	0.278689	61	1222
Ae. provocans	2007	0	NA	NA	1222
Ae. sollicitans	2007	902	0.272727	11	1222
Ae. sticticus	2007	1947	0.387097	62	1222
Ae. stimulans	2007	1667	0.263158	76	1222
Ae. taeniorhynchus	2007	6610	0.333333	15	1222
Ae. thibaulti	2007	6694	0.307692	39	1222
Ae. triseriatus	2007	1260	0.15942	69	1222
Ae. trivittatus	2007	1035	0.350877	57	1222
Ae. vexans	2007	6982	0.0588235	85	1222
An. barberi	2007	0	NA	NA	1222
An. crucians	2007	10	1	10	1222
An. punctipennis	2007	1038	0.113924	79	1222
An. quadrimaculatus	2007	267	0.5	54	1222
An. walkeri	2007	816	0.416667	36	1222
Coq. perturbans	2007	24819	0.045977	87	1222
Cul. melanura	2007	4726	0.169014	71	1222
Cul. minnesotae	2007	7	0.75	4	1222
Cul. morsitans	2007	72	0.692308	13	1222
Cx. erraticus	2007	0	NA	NA	1222
Cx. pipiens	2007	1768	0.186667	75	1222
Cx. restuans	2007	1363	0.177215	79	1222
Cx. salinarius	2007	11018	0.126582	79	1222
Cx. territans	2007	32	0.705882	17	1222
Or. signifera	2007	1	1	1	1222
Ps. ciliata	2007	0	NA	NA	1222
Ps. columbiae	2007	0	NA	NA	1222
Ps. ferox	2007	327	0.486486	37	1222
Ps. howardii	2007	1	1	1	1222
Ur. sapphirina	2007	2080	0.184211	76	1222
Ae. abserratus	2008	2924	0.314815	54	1395
Ae. albopictus	2008	0	NA	NA	1395
Ae. atlanticus	2008	0	NA	NA	1395
Ae. atropalpus	2008	2	0	1	1395
Ae. aurifer	2008	2799	0.342105	38	1395
Ae. canadensis	2008	19545	0.0375	80	1395
Ae. cantator	2008	3942	0.327869	61	1395
Ae. cinereus	2008	14875	0.0722892	83	1395
Ae. communis	2008	34	1	3	1395
Ae. diantaeus	2008	0	NA	NA	1395
Ae. excrucians	2008	386	0.571429	35	1395
Ae. fitchii	2008	0	NA	NA	1395
Ae. grossbecki	2008	8	0.75	4	1395
Ae. hendersoni	2008	0	NA	NA	1395
Ae. infirmatus	2008	0	NA	NA	1395
Ae. intrudens	2008	0	NA	NA	1395
Ae. japonicus	2008	988	0.175439	57	1395
Ae. provocans	2008	68	0.333333	3	1395
Ae. sollicitans	2008	2110	0.470588	17	1395
Ae. sticticus	2008	4958	0.52381	42	1395
Ae. stimulans	2008	1972	0.231884	69	1395
Ae. taeniorhynchus	2008	6135	0.272727	22	1395
Ae. thibaulti	2008	7444	0.352941	51	1395
Ae. triseriatus	2008	1219	0.216216	74	1395
Ae. trivittatus	2008	16979	0.0229885	87	1395
Ae. vexans	2008	24827	0.0348837	86	1395
An. barberi	2008	1	1	1	1395
An. crucians	2008	25	0.875	8	1395
An. punctipennis	2008	2657	0.0114943	87	1395
An. quadrimaculatus	2008	403	0.261538	65	1395
An. walkeri	2008	622	0.4375	32	1395
Coq. perturbans	2008	17773	0.0833333	84	1395
Cul. melanura	2008	5960	0.104478	67	1395
Cul. minnesotae	2008	0	NA	NA	1395
Cul. morsitans	2008	147	0.518519	27	1395
Cx. erraticus	2008	0	NA	NA	1395
Cx. pipiens	2008	2023	0.184211	76	1395
Cx. restuans	2008	3320	0.0114943	87	1395
Cx. salinarius	2008	14287	0.130952	84	1395
Cx. territans	2008	76	0.647059	34	1395
Or. signifera	2008	1	1	1	1395
Ps. ciliata	2008	0	NA	NA	1395
Ps. columbiae	2008	1	1	1	1395
Ps. ferox	2008	11741	0.240506	79	1395
Ps. howardii	2008	1	1	1	1395
Ur. sapphirina	2008	2329	0.17284	81	1395
Ae. abserratus	2009	3634	0.178571	56	1264
Ae. albopictus	2009	0	NA	NA	1264
Ae. atlanticus	2009	0	NA	NA	1264
Ae. atropalpus	2009	0	NA	NA	1264
Ae. aurifer	2009	1954	0.414634	41	1264
Ae. canadensis	2009	39632	0.0487805	82	1264
Ae. cantator	2009	4383	0.296296	54	1264
Ae. cinereus	2009	14313	0.0357143	84	1264
Ae. communis	2009	64	0	1	1264
Ae. diantaeus	2009	0	NA	NA	1264
Ae. excrucians	2009	480	0.5	44	1264
Ae. fitchii	2009	0	NA	NA	1264
Ae. grossbecki	2009	1	1	1	1264
Ae. hendersoni	2009	0	NA	NA	1264
Ae. infirmatus	2009	0	NA	NA	1264
Ae. intrudens	2009	0	NA	NA	1264
Ae. japonicus	2009	1472	0.274194	62	1264
Ae. provocans	2009	284	0.5	4	1264
Ae. sollicitans	2009	258	0.2	10	1264
Ae. sticticus	2009	7641	0.235294	68	1264
Ae. stimulans	2009	2438	0.266667	75	1264
Ae. taeniorhynchus	2009	8762	0.2	15	1264
Ae. thibaulti	2009	14477	0.359375	64	1264
Ae. triseriatus	2009	2863	0.0617284	81	1264
Ae. trivittatus	2009	22867	0.0229885	87	1264
Ae. vexans	2009	25996	0.0114943	87	1264
An. barberi	2009	2	1	2	1264
An. crucians	2009	4	0.666667	3	1264
An. punctipennis	2009	5337	0.0116279	86	1264
An. quadrimaculatus	2009	578	0.267857	56	1264
An. walkeri	2009	1808	0.306122	49	1264
Coq. perturbans	2009	33468	0.0344828	87	1264
Cul. melanura	2009	23309	0.0864198	81	1264
Cul. minnesotae	2009	41	0.9	10	1264
Cul. morsitans	2009	273	0.5	32	1264
Cx. erraticus	2009	0	NA	NA	1264
Cx. pipiens	2009	2132	0.155844	77	1264
Cx. restuans	2009	2953	0.0116279	86	1264
Cx. salinarius	2009	12442	0.0804598	87	1264
Cx. territans	2009	198	0.368421	38	1264
Or. signifera	2009	2	1	2	1264
Ps. ciliata	2009	0	NA	NA	1264
Ps. columbiae	2009	1	1	1	1264
Ps. ferox	2009	13575	0.0714286	84	1264
Ps. howardii	2009	0	NA	NA	1264
Ur. sapphirina	2009	2711	0.13253	83	1264
Ae. abserratus	2010	1160	0.297872	47	1335
Ae. albopictus	2010	2	1	2	1335
Ae. atlanticus	2010	0	NA	NA	1335
Ae. atropalpus	2010	0	NA	NA	1335
Ae. aurifer	2010	594	0.40625	32	1335
Ae. canadensis	2010	11887	0.0394737	76	1335
Ae. cantator	2010	2036	0.25	52	1335
Ae. cinereus	2010	4409	0.139241	79	1335
Ae. communis	2010	21	0	1	1335
Ae. diantaeus	2010	0	NA	NA	1335
Ae. excrucians	2010	199	0.71875	32	1335
Ae. fitchii	2010	0	NA	NA	1335
Ae. grossbecki	2010	0	NA	NA	1335
Ae. hendersoni	2010	0	NA	NA	1335
Ae. infirmatus	2010	0	NA	NA	1335
Ae. intrudens	2010	0	NA	NA	1335
Ae. japonicus	2010	1190	0.322581	62	1335
Ae. provocans	2010	50	0.333333	3	1335
Ae. sollicitans	2010	461	0.454545	11	1335
Ae. sticticus	2010	128	0.8125	16	1335
Ae. stimulans	2010	1254	0.295082	61	1335
Ae. taeniorhynchus	2010	6959	0.235294	17	1335
Ae. thibaulti	2010	3206	0.382979	47	1335
Ae. triseriatus	2010	690	0.228571	70	1335
Ae. trivittatus	2010	522	0.360656	61	1335
Ae. vexans	2010	6998	0.0595238	84	1335
An. barberi	2010	1	1	1	1335
An. crucians	2010	1	1	1	1335
An. punctipennis	2010	1918	0.0714286	84	1335
An. quadrimaculatus	2010	784	0.180556	72	1335
An. walkeri	2010	1495	0.4	40	1335
Coq. perturbans	2010	20211	0.0114943	87	1335
Cul. melanura	2010	5289	0.169014	71	1335
Cul. minnesotae	2010	4	0.5	2	1335
Cul. morsitans	2010	27	0.8	10	1335
Cx. erraticus	2010	0	NA	NA	1335
Cx. pipiens	2010	2105	0.232877	73	1335
Cx. restuans	2010	1160	0.125	80	1335
Cx. salinarius	2010	3385	0.194444	72	1335
Cx. territans	2010	22	0.692308	13	1335
Or. signifera	2010	0	NA	NA	1335
Ps. ciliata	2010	0	NA	NA	1335
Ps. columbiae	2010	1	1	1	1335
Ps. ferox	2010	645	0.470588	51	1335
Ps. howardii	2010	3	0.5	2	1335
Ur. sapphirina	2010	3785	0.123457	81	1335
Ae. abserratus	2011	4115	0.266667	60	1377
Ae. albopictus	2011	7	0.333333	3	1377
Ae. atlanticus	2011	0	NA	NA	1377
Ae. atropalpus	2011	1	1	1	1377
Ae. aurifer	2011	3738	0.294118	51	1377
Ae. canadensis	2011	50279	0.0365854	82	1377
Ae. cantator	2011	5335	0.230769	52	1377
Ae. cinereus	2011	15883	0.0121951	82	1377
Ae. communis	2011	161	0.625	8	1377
Ae. diantaeus	2011	0	NA	NA	1377
Ae. excrucians	2011	848	0.434783	46	1377
Ae. fitchii	2011	0	NA	NA	1377
Ae. grossbecki	2011	17	0.625	8	1377
Ae. hendersoni	2011	0	NA	NA	1377
Ae. infirmatus	2011	0	NA	NA	1377
Ae. intrudens	2011	0	NA	NA	1377
Ae. japonicus	2011	1075	0.288136	59	1377
Ae. provocans	2011	544	0	3	1377
Ae. sollicitans	2011	2249	0.307692	13	1377
Ae. sticticus	2011	3508	0.232877	73	1377
Ae. stimulans	2011	2722	0.123288	73	1377
Ae. taeniorhynchus	2011	17280	0.26087	23	1377
Ae. thibaulti	2011	13258	0.309091	55	1377
Ae. triseriatus	2011	1413	0.1375	80	1377
Ae. trivittatus	2011	23533	0	86	1377
Ae. vexans	2011	38770	0	86	1377
An. barberi	2011	2	1	2	1377
An. crucians	2011	41	0.769231	13	1377
An. punctipennis	2011	4197	0.0114943	87	1377
An. quadrimaculatus	2011	905	0.236842	76	1377
An. walkeri	2011	4185	0.326923	52	1377
Coq. perturbans	2011	31011	0.0114943	87	1377
Cul. melanura	2011	12774	0.0945946	74	1377
Cul. minnesotae	2011	38	0.769231	13	1377
Cul. morsitans	2011	93	0.631579	19	1377
Cx. erraticus	2011	0	NA	NA	1377
Cx. pipiens	2011	3343	0.190476	84	1377
Cx. restuans	2011	4284	0	87	1377
Cx. salinarius	2011	26328	0.0235294	85	1377
Cx. territans	2011	179	0.44	50	1377
Or. signifera	2011	3	1	3	1377
Ps. ciliata	2011	0	NA	NA	1377
Ps. columbiae	2011	0	NA	NA	1377
Ps. ferox	2011	19681	0.0232558	86	1377
Ps. howardii	2011	1	1	1	1377
Ur. sapphirina	2011	3185	0.146341	82	1377
Ae. abserratus	2012	561	0.568182	44	1421
Ae. albopictus	2012	63	0.4	5	1421
Ae. atlanticus	2012	0	NA	NA	1421
Ae. atropalpus	2012	2	1	2	1421
Ae. aurifer	2012	413	0.565217	23	1421
Ae. canadensis	2012	19613	0.075	80	1421
Ae. cantator	2012	2282	0.25	52	1421
Ae. cinereus	2012	4737	0.146341	82	1421
Ae. communis	2012	0	NA	NA	1421
Ae. diantaeus	2012	0	NA	NA	1421
Ae. excrucians	2012	65	0.473684	19	1421
Ae. fitchii	2012	0	NA	NA	1421
Ae. grossbecki	2012	2	0	1	1421
Ae. hendersoni	2012	0	NA	NA	1421
Ae. infirmatus	2012	0	NA	NA	1421
Ae. intrudens	2012	0	NA	NA	1421
Ae. japonicus	2012	733	0.230769	52	1421
Ae. provocans	2012	1	1	1	1421
Ae. sollicitans	2012	1398	0.428571	14	1421
Ae. sticticus	2012	883	0.566667	30	1421
Ae. stimulans	2012	392	0.428571	42	1421
Ae. taeniorhynchus	2012	9955	0.272727	22	1421
Ae. thibaulti	2012	6853	0.319149	47	1421
Ae. triseriatus	2012	1452	0.142857	77	1421
Ae. trivittatus	2012	3389	0.21519	79	1421
Ae. vexans	2012	16187	0.0823529	85	1421
An. barberi	2012	0	NA	NA	1421
An. crucians	2012	628	0.333333	39	1421
An. punctipennis	2012	4252	0	87	1421
An. quadrimaculatus	2012	779	0.285714	70	1421
An. walkeri	2012	1277	0.519231	52	1421
Coq. perturbans	2012	33614	0.0114943	87	1421
Cul. melanura	2012	8347	0.0909091	77	1421
Cul. minnesotae	2012	8	0.666667	3	1421
Cul. morsitans	2012	12	0.75	8	1421
Cx. erraticus	2012	24	0.75	8	1421
Cx. pipiens	2012	2394	0.103896	77	1421
Cx. restuans	2012	761	0.205128	78	1421
Cx. salinarius	2012	25456	0.0481928	83	1421
Cx. territans	2012	78	0.621622	37	1421
Or. signifera	2012	2	1	2	1421
Ps. ciliata	2012	0	NA	NA	1421
Ps. columbiae	2012	2	1	1	1421
Ps. ferox	2012	3205	0.225806	62	1421
Ps. howardii	2012	3	1	3	1421
Ur. sapphirina	2012	2891	0.15	80	1421
Ae. abserratus	2013	1025	0.27027	38	1251
Ae. albopictus	2013	296	0.444444	9	1251
Ae. atlanticus	2013	0	NA	NA	1251
Ae. atropalpus	2013	1	1	1	1251
Ae. aurifer	2013	1321	0.444444	45	1251
Ae. canadensis	2013	21508	0.0987654	84	1251
Ae. cantator	2013	1970	0.318182	44	1251
Ae. cinereus	2013	8797	0.0759494	82	1251
Ae. communis	2013	3	1	1	1251
Ae. diantaeus	2013	0	NA	NA	1251
Ae. excrucians	2013	98	0.565217	23	1251
Ae. fitchii	2013	0	NA	NA	1251
Ae. grossbecki	2013	5	0.5	2	1251
Ae. hendersoni	2013	1	1	1	1251
Ae. infirmatus	2013	0	NA	NA	1251
Ae. intrudens	2013	0	NA	NA	1251
Ae. japonicus	2013	697	0.339623	53	1251
Ae. provocans	2013	76	0.5	4	1251
Ae. sollicitans	2013	248	0.166667	12	1251
Ae. sticticus	2013	5193	0.240506	79	1251
Ae. stimulans	2013	164	0.631579	19	1251
Ae. taeniorhynchus	2013	4222	0.318182	22	1251
Ae. thibaulti	2013	4950	0.458333	48	1251
Ae. triseriatus	2013	1441	0.155844	79	1251
Ae. trivittatus	2013	14765	0.0117647	88	1251
Ae. vexans	2013	25576	0	90	1251
An. barberi	2013	0	NA	NA	1251
An. crucians	2013	90	0.454545	25	1251
An. punctipennis	2013	2717	0.0119048	87	1251
An. quadrimaculatus	2013	787	0.238806	69	1251
An. walkeri	2013	3193	0.431818	47	1251
Coq. perturbans	2013	20351	0.0229885	90	1251
Cul. melanura	2013	8230	0.136986	76	1251
Cul. minnesotae	2013	5	0.5	2	1251
Cul. morsitans	2013	20	0.625	9	1251
Cx. erraticus	2013	43	0.25	4	1251
Cx. pipiens	2013	1801	0.236842	76	1251
Cx. restuans	2013	2898	0.0574713	90	1251
Cx. salinarius	2013	11320	0.0595238	85	1251
Cx. territans	2013	115	0.545455	45	1251
Or. signifera	2013	8	1	8	1251
Ps. ciliata	2013	15	0.666667	3	1251
Ps. columbiae	2013	26	0.571429	7	1251
Ps. ferox	2013	14765	0.0361446	86	1251
Ps. howardii	2013	2	1	2	1251
Ur. sapphirina	2013	2183	0.115385	81	1251
Ae. abserratus	2014	2711	0.285714	50	1188
Ae. albopictus	2014	60	0.5	8	1188
Ae. atlanticus	2014	3	1	2	1188
Ae. atropalpus	2014	0	NA	NA	1188
Ae. aurifer	2014	5848	0.309091	56	1188
Ae. canadensis	2014	45840	0.0722892	84	1188
Ae. cantator	2014	3542	0.350877	57	1188
Ae. cinereus	2014	11594	0.109756	83	1188
Ae. communis	2014	23	0	1	1188
Ae. diantaeus	2014	1	1	1	1188
Ae. excrucians	2014	393	0.567568	38	1188
Ae. fitchii	2014	0	NA	NA	1188
Ae. grossbecki	2014	0	NA	NA	1188
Ae. hendersoni	2014	0	NA	NA	1188
Ae. infirmatus	2014	0	NA	NA	1188
Ae. intrudens	2014	1	1	1	1188
Ae. japonicus	2014	1360	0.322581	62	1188
Ae. provocans	2014	67	0.5	6	1188
Ae. sollicitans	2014	155	0.333333	9	1188
Ae. sticticus	2014	1940	0.433333	61	1188
Ae. stimulans	2014	532	0.513514	38	1188
Ae. taeniorhynchus	2014	7060	0.294118	17	1188
Ae. thibaulti	2014	6512	0.208333	48	1188
Ae. triseriatus	2014	1950	0.179487	78	1188
Ae. trivittatus	2014	7785	0.13253	84	1188
Ae. vexans	2014	17156	0.0833333	85	1188
An. barberi	2014	0	NA	NA	1188
An. crucians	2014	19	0.666667	3	1188
An. punctipennis	2014	2768	0.0357143	85	1188
An. quadrimaculatus	2014	899	0.352941	68	1188
An. walkeri	2014	6684	0.277778	55	1188
Coq. perturbans	2014	61365	0.0116279	87	1188
Cul. melanura	2014	4728	0.2	66	1188
Cul. minnesotae	2014	41	0	1	1188
Cul. morsitans	2014	25	0.454545	11	1188
Cx. erraticus	2014	9	0.5	2	1188
Cx. pipiens	2014	1439	0.208955	68	1188
Cx. restuans	2014	1727	0.0853659	83	1188
Cx. salinarius	2014	4562	0.191176	69	1188
Cx. territans	2014	45	0.73913	24	1188
Or. signifera	2014	0	NA	NA	1188
Ps. ciliata	2014	0	NA	NA	1188
Ps. columbiae	2014	1	1	1	1188
Ps. ferox	2014	3841	0.257143	71	1188
Ps. howardii	2014	3	0	1	1188
Ur. sapphirina	2014	1872	0.16	76	1188
Ae. abserratus	2015	2693	0.42	51	1307
Ae. albopictus	2015	108	0.111111	9	1307
Ae. atlanticus	2015	0	NA	NA	1307
Ae. atropalpus	2015	0	NA	NA	1307
Ae. aurifer	2015	3886	0.298246	58	1307
Ae. canadensis	2015	21221	0.0487805	83	1307
Ae. cantator	2015	2236	0.3125	48	1307
Ae. cinereus	2015	7384	0.075	81	1307
Ae. communis	2015	1	1	1	1307
Ae. diantaeus	2015	0	NA	NA	1307
Ae. excrucians	2015	611	0.5	45	1307
Ae. fitchii	2015	18	0	3	1307
Ae. grossbecki	2015	2	1	1	1307
Ae. hendersoni	2015	1	1	1	1307
Ae. infirmatus	2015	0	NA	NA	1307
Ae. intrudens	2015	2	1	2	1307
Ae. japonicus	2015	1297	0.16129	62	1307
Ae. provocans	2015	120	0	3	1307
Ae. sollicitans	2015	771	0.375	16	1307
Ae. sticticus	2015	884	0.666667	21	1307
Ae. stimulans	2015	1176	0.320755	54	1307
Ae. taeniorhynchus	2015	11482	0.277778	18	1307
Ae. thibaulti	2015	3069	0.255814	44	1307
Ae. triseriatus	2015	1403	0.155844	77	1307
Ae. trivittatus	2015	5152	0.121951	83	1307
Ae. vexans	2015	9872	0.047619	85	1307
An. barberi	2015	3	1	2	1307
An. crucians	2015	7	0.75	5	1307
An. punctipennis	2015	3760	0.0357143	85	1307
An. quadrimaculatus	2015	1067	0.191781	74	1307
An. walkeri	2015	4557	0.338983	60	1307
Coq. perturbans	2015	34005	0.0114943	88	1307
Cul. melanura	2015	6050	0.123077	66	1307
Cul. minnesotae	2015	13	0.6	5	1307
Cul. morsitans	2015	68	0.409091	22	1307
Cx. erraticus	2015	18	0.75	8	1307
Cx. pipiens	2015	2222	0.238095	64	1307
Cx. restuans	2015	2545	0.0114943	88	1307
Cx. salinarius	2015	13620	0.0941176	86	1307
Cx. territans	2015	151	0.510204	49	1307
Or. signifera	2015	4	1	3	1307
Ps. ciliata	2015	1	1	1	1307
Ps. columbiae	2015	7	0.5	2	1307
Ps. ferox	2015	3729	0.189189	75	1307
Ps. howardii	2015	0	NA	NA	1307
Ur. sapphirina	2015	4709	0.0963855	84	1307
Ae. abserratus	2016	2281	0.333333	58	1254
Ae. albopictus	2016	394	0.352941	17	1254
Ae. atlanticus	2016	5	1	4	1254
Ae. atropalpus	2016	1	1	1	1254
Ae. aurifer	2016	4605	0.360656	62	1254
Ae. canadensis	2016	13346	0.0405405	75	1254
Ae. cantator	2016	1216	0.333333	39	1254
Ae. cinereus	2016	3653	0.114286	71	1254
Ae. communis	2016	3	1	2	1254
Ae. diantaeus	2016	0	NA	NA	1254
Ae. excrucians	2016	715	0.5	43	1254
Ae. fitchii	2016	58	0.6	5	1254
Ae. grossbecki	2016	12	0.714286	7	1254
Ae. hendersoni	2016	0	NA	NA	1254
Ae. infirmatus	2016	0	NA	NA	1254
Ae. intrudens	2016	0	NA	NA	1254
Ae. japonicus	2016	835	0.285714	56	1254
Ae. provocans	2016	53	0.2	5	1254
Ae. sollicitans	2016	845	0.333333	12	1254
Ae. sticticus	2016	11	0	1	1254
Ae. stimulans	2016	1289	0.309091	56	1254
Ae. taeniorhynchus	2016	14988	0.291667	24	1254
Ae. thibaulti	2016	2977	0.351852	55	1254
Ae. triseriatus	2016	674	0.205128	78	1254
Ae. trivittatus	2016	737	0.338983	60	1254
Ae. vexans	2016	7041	0.0864198	82	1254
An. barberi	2016	0	NA	NA	1254
An. crucians	2016	84	0.521739	24	1254
An. punctipennis	2016	2703	0.0595238	85	1254
An. quadrimaculatus	2016	703	0.173333	76	1254
An. walkeri	2016	3928	0.289474	39	1254
Coq. perturbans	2016	40415	0.0116279	87	1254
Cul. melanura	2016	3242	0.184615	66	1254
Cul. minnesotae	2016	5	0.666667	3	1254
Cul. morsitans	2016	45	0.555556	19	1254
Cx. erraticus	2016	265	0.55	20	1254
Cx. pipiens	2016	2299	0.205128	78	1254
Cx. restuans	2016	2377	0.0470588	86	1254
Cx. salinarius	2016	13894	0.0470588	86	1254
Cx. territans	2016	57	0.535714	28	1254
Or. signifera	2016	7	0.833333	6	1254
Ps. ciliata	2016	0	NA	NA	1254
Ps. columbiae	2016	3	1	3	1254
Ps. ferox	2016	1346	0.285714	71	1254
Ps. howardii	2016	8	0.8	5	1254
Ur. sapphirina	2016	2920	0.0789474	77	1254
Ae. abserratus	2017	2412	0.355932	60	1240
Ae. albopictus	2017	601	0.142857	14	1240
Ae. atlanticus	2017	2	1	2	1240
Ae. atropalpus	2017	0	NA	NA	1240
Ae. aurifer	2017	4643	0.283019	54	1240
Ae. canadensis	2017	32040	0.0632911	80	1240
Ae. cantator	2017	1593	0.333333	30	1240
Ae. cinereus	2017	9987	0.0694444	73	1240
Ae. communis	2017	30	0.333333	3	1240
Ae. diantaeus	2017	1	1	1	1240
Ae. excrucians	2017	461	0.4	41	1240
Ae. fitchii	2017	4	1	4	1240
Ae. grossbecki	2017	37	0.818182	11	1240
Ae. hendersoni	2017	0	NA	NA	1240
Ae. infirmatus	2017	0	NA	NA	1240
Ae. intrudens	2017	0	NA	NA	1240
Ae. japonicus	2017	868	0.305085	59	1240
Ae. provocans	2017	159	0.571429	7	1240
Ae. sollicitans	2017	370	0.125	8	1240
Ae. sticticus	2017	641	0.545455	22	1240
Ae. stimulans	2017	961	0.333333	52	1240
Ae. taeniorhynchus	2017	5341	0.285714	14	1240
Ae. thibaulti	2017	17276	0.166667	61	1240
Ae. triseriatus	2017	971	0.164384	73	1240
Ae. trivittatus	2017	697	0.412698	64	1240
Ae. vexans	2017	5535	0.0769231	79	1240
An. barberi	2017	0	NA	NA	1240
An. crucians	2017	138	0.653846	27	1240
An. punctipennis	2017	3375	0.0352941	86	1240
An. quadrimaculatus	2017	606	0.242857	70	1240
An. walkeri	2017	3707	0.333333	52	1240
Coq. perturbans	2017	25864	0.0470588	86	1240
Cul. melanura	2017	8930	0.111111	64	1240
Cul. minnesotae	2017	9	0.714286	7	1240
Cul. morsitans	2017	217	0.457143	36	1240
Cx. erraticus	2017	215	0.434783	23	1240
Cx. pipiens	2017	2123	0.210526	77	1240
Cx. restuans	2017	3121	0.0116279	87	1240
Cx. salinarius	2017	29328	0	88	1240
Cx. territans	2017	240	0.392857	57	1240
Or. signifera	2017	4	1	4	1240
Ps. ciliata	2017	0	NA	NA	1240
Ps. columbiae	2017	4	1	3	1240
Ps. ferox	2017	1165	0.134615	53	1240
Ps. howardii	2017	10	1	5	1240
Ur. sapphirina	2017	2558	0.0493827	82	1240
Ae. abserratus	2018	3843	0.278689	61	1322
Ae. albopictus	2018	549	0.238095	21	1322
Ae. atlanticus	2018	22	0.625	8	1322
Ae. atropalpus	2018	0	NA	NA	1322
Ae. aurifer	2018	5181	0.166667	54	1322
Ae. canadensis	2018	39650	0.0487805	82	1322
Ae. cantator	2018	3053	0.3	40	1322
Ae. cinereus	2018	21352	0.0843373	83	1322
Ae. communis	2018	10	1	4	1322
Ae. diantaeus	2018	1	1	1	1322
Ae. excrucians	2018	1719	0.213115	61	1322
Ae. fitchii	2018	61	0.666667	6	1322
Ae. grossbecki	2018	37	0.625	16	1322
Ae. hendersoni	2018	1	1	1	1322
Ae. infirmatus	2018	29	0.5	10	1322
Ae. intrudens	2018	0	NA	NA	1322
Ae. japonicus	2018	1232	0.223881	67	1322
Ae. provocans	2018	432	0.333333	6	1322
Ae. sollicitans	2018	944	0.352941	17	1322
Ae. sticticus	2018	942	0.564103	39	1322
Ae. stimulans	2018	1343	0.4	60	1322
Ae. taeniorhynchus	2018	12888	0.285714	21	1322
Ae. thibaulti	2018	11332	0.383333	60	1322
Ae. triseriatus	2018	1951	0.107143	84	1322
Ae. trivittatus	2018	3515	0.195122	82	1322
Ae. vexans	2018	31794	0	87	1322
An. barberi	2018	0	NA	NA	1322
An. crucians	2018	90	0.681818	22	1322
An. punctipennis	2018	6030	0.0232558	86	1322
An. quadrimaculatus	2018	850	0.219178	73	1322
An. walkeri	2018	3757	0.255319	47	1322
Coq. perturbans	2018	61844	0	86	1322
Cul. melanura	2018	15793	0.0933333	75	1322
Cul. minnesotae	2018	57	0.625	8	1322
Cul. morsitans	2018	322	0.272727	22	1322
Cx. erraticus	2018	277	0.37037	27	1322
Cx. pipiens	2018	2948	0.113924	79	1322
Cx. restuans	2018	3602	0.0114943	87	1322
Cx. salinarius	2018	22831	0.0714286	84	1322
Cx. territans	2018	191	0.403846	52	1322
Or. signifera	2018	2	1	2	1322
Ps. ciliata	2018	1	1	1	1322
Ps. columbiae	2018	38	0.333333	9	1322
Ps. ferox	2018	22976	0	86	1322
Ps. howardii	2018	57	0.7	20	1322
Ur. sapphirina	2018	3217	0.113924	79	1322
Ae. abserratus	2019	3227	0.320755	53	1291
Ae. albopictus	2019	208	0.5	22	1291
Ae. atlanticus	2019	8	0.833333	6	1291
Ae. atropalpus	2019	0	NA	NA	1291
Ae. aurifer	2019	1787	0.325	40	1291
Ae. canadensis	2019	23832	0.0853659	82	1291
Ae. cantator	2019	4527	0.372093	43	1291
Ae. cinereus	2019	7499	0.111111	72	1291
Ae. communis	2019	30	0.666667	3	1291
Ae. diantaeus	2019	0	NA	NA	1291
Ae. excrucians	2019	859	0.403846	52	1291
Ae. fitchii	2019	8	1	3	1291
Ae. grossbecki	2019	6	1	3	1291
Ae. hendersoni	2019	1	1	1	1291
Ae. infirmatus	2019	0	NA	NA	1291
Ae. intrudens	2019	6	1	2	1291
Ae. japonicus	2019	1264	0.253968	63	1291
Ae. provocans	2019	254	0.333333	3	1291
Ae. sollicitans	2019	499	0.428571	14	1291
Ae. sticticus	2019	1582	0.529412	51	1291
Ae. stimulans	2019	607	0.428571	35	1291
Ae. taeniorhynchus	2019	5322	0.285714	21	1291
Ae. thibaulti	2019	11296	0.314815	54	1291
Ae. triseriatus	2019	1184	0.166667	78	1291
Ae. trivittatus	2019	750	0.37931	58	1291
Ae. vexans	2019	11053	0.0833333	84	1291
An. barberi	2019	0	NA	NA	1291
An. crucians	2019	514	0.214286	28	1291
An. punctipennis	2019	2523	0.0574713	87	1291
An. quadrimaculatus	2019	723	0.278481	79	1291
An. walkeri	2019	2319	0.363636	44	1291
Coq. perturbans	2019	58823	0	87	1291
Cul. melanura	2019	19751	0.0933333	75	1291
Cul. minnesotae	2019	9	0.75	4	1291
Cul. morsitans	2019	52	0.75	20	1291
Cx. erraticus	2019	294	0.538462	26	1291
Cx. pipiens	2019	1358	0.28169	71	1291
Cx. restuans	2019	3903	0.0229885	87	1291
Cx. salinarius	2019	37297	0	86	1291
Cx. territans	2019	203	0.447368	38	1291
Or. signifera	2019	1	1	1	1291
Ps. ciliata	2019	0	NA	NA	1291
Ps. columbiae	2019	11	0.833333	6	1291
Ps. ferox	2019	6008	0.125	80	1291
Ps. howardii	2019	47	0.555556	9	1291
Ur. sapphirina	2019	2857	0.17284	81	1291
